# Supplementary material for: The Value of Crop Production and Pollination Services in the Eastern Amazon
Source: Neotrop Entomol. 2020 Jun 15;49(4):545–56. doi: 10.1007/s13744-020-00791-w (PMC7445157; doi:10.1007/s13744-020-00791-w)
Supplement: Supplementary file 1 — Crop production value for each crop and for each municipality in Pará state for the year 2016 (XLSX 61 kb) [file 13744_2020_791_MOESM1_ESM.xlsx]

## Sheet: Crop_value
The value of crop production and pollination services in the Eastern Amazon. Neotropical Entomology. RC Borges¹,², RM Brito¹, VL Imperatriz-Fonseca³, TC Giannini¹,². 1.Instituto Tecnológico Vale Desenvolvimento Sustentável, Belém, Pará, Brazil 2.Universidade Federal do Pará, Belém, Pará, Brazil. 3. Universidade de São Paulo, São Paulo, São Paulo, Brasil. Corresponding author: Rafael Cabral Borges…
Crop production value, year: 2016, value in thousand dolars (US$) (source: IBGE)	Total	Avocado	Pineapple	Açai	Peanuts (shell)	Rice (shell)	Banana (bunch)	Sweet Potato	Rubber (coagulated lathe)	Cocoa (almond)	Coffee (grain) Total	Sugar cane	Cashew nut	Onion	Coco	Oil palm (coconut bunch)	Bean (grain)	Smoke (leaves)	Guava	Guarana (seed)	Orange	Lime	Mallow (fiber)	Papaya	Manioc	Mango	Passion fruit	Watermelon	Melon	Corn (grain)	Palm heart	Black pepper	Soybean (grain)	Sorghum (grain)	Tangerine	Tomato	Annatto (seed)
Abaetetuba (PA)	168501	0	67.5	163800	0	6	169.25	0	0	18.75	10	225	0	0	800	1100	20.5	0	0	0	47.25	75	0	0	1950	0	54	31	0	6	0	119	0	0	0	0	2
Abel Figueiredo (PA)	1058	0	0	0	0	30.5	8.75	0	0	0	0	0	0	0	0	0	2.75	0	0	0	0	0	0	0	869.75	0	43.25	0	0	61	0	0	42	0	0	0	0
Acará (PA)	74089.8	0	0	19687.5	0	1.25	351.5	0	0	1244	0	0	0	0	3675	13162.5	15.75	0	0	0	42	28.25	0	0	29537.2	0	40.5	0	0	4.25	0	6300	0	0	0	0	0
Afuá (PA)	283	0	0	0	0	0	186.75	0	0	0	0	0	0	0	0	0	0	0	0	0	0	0	0	0	96.25	0	0	0	0	0	0	0	0	0	0	0	0
Água Azul do Norte (PA)	5077.5	0	0	21	0	16	600	0	0	78.75	0	0	0	0	0	0	11	0	0	0	0	0	0	0	1085	0	0	70.25	0	3195.5	0	0	0	0	0	0	0
Alenquer (PA)	29568	0	126	1163.5	0	171.25	1934	0	0	418	0	26.25	0	0	43.75	0	165	0	3.25	0	599.75	1175.75	0	42	21656.2	0	43	468.75	0	1500	0	0	0	0	0	31.5	0
Almeirim (PA)	2972.75	0	83.25	1530.75	0	0	292.5	0	0	81.5	0	0	0	0	28.75	0	57.5	0	0	0	19	0	0	43	300	0	9	125	0	50.5	0	352	0	0	0	0	0
Altamira (PA)	30829.5	0	67.5	200	3	1513.25	9247	0	0	9284.25	8	82.5	0	0	25	0	425	0	62	3	952.5	22.5	0	19	6370	0	74.25	506	0	650.25	0	42.5	1068.75	0	0	187.5	15.75
Anajás (PA)	670.25	0	84.5	206.25	0	0	307.5	0	0	0	0	0	0	0	0	0	0	0	0	0	0	0	0	0	72	0	0	0	0	0	0	0	0	0	0	0	0
Ananindeua (PA)	54	0	0	0	0	0	54	0	0	0	0	0	0	0	0	0	0	0	0	0	0	0	0	0	0	0	0	0	0	0	0	0	0	0	0	0	0
Anapu (PA)	11145.5	0	32.25	585	0	25	2123.25	0	0	6633	0	0	0	0	112.5	0	127.5	0	0	0	220	12.5	0	0	666.75	0	15	100	0	200	11.5	150	0	0	6	109.5	15.75
Augusto Corrêa (PA)	7174.75	0	12.25	153.25	0	3.25	41	0	0	0	0	1	0	0	202.5	0	1210.5	0	0	0	6.5	8.5	15	0	4961.25	0	21.75	87.5	0	16.5	0	423.75	0	0	5.75	0	4.5
Aurora do Pará (PA)	17198.2	0	0	1143.75	0	10.25	0	0	0	0	0	0	60	0	75	0	54.5	0	0	0	68.25	0	0	43.75	7247	0	162	0	0	83.75	0	8250	0	0	0	0	0
Aveiro (PA)	5895	0	37.5	133.75	8	14.5	1875	0	0	225	15	4.75	0	0	42	0	92.5	0	0	0	86.5	24	0	0	2812.5	0	120	270	0	120	0	7	0	0	0	0	7
Bagre (PA)	692	0	27	225	0	0	50	0	0	0	0	0	0	0	0	0	0	0	0	0	0	0	0	0	390	0	0	0	0	0	0	0	0	0	0	0	0
Baião (PA)	14151	0	0	675.25	0	4.5	0	0	0	175	4.5	0	0	0	180	0	0	0	0	0	0	0	0	0	292.5	0	0	0	0	19.25	0	12800	0	0	0	0	0
Bannach (PA)	100.75	0	0	0	0	1.5	15.25	0	0	15.75	0	0	0	0	11.25	0	8.75	0	0	0	0	0	0	0	33.5	0	0	0	0	14.75	0	0	0	0	0	0	0
Barcarena (PA)	101122	0	112.5	96833.5	0	1.25	180	0	0	421	0	15	0	0	1381.25	0	11.25	0	0	0	108	150	0	90	1542.75	0	27	37.5	0	40.5	0	170	0	0	0	0	0
Belém (PA)(2017)	1904	0	0	1770	0	0	0	0	0	0	0	0	0	0	0	0	0	0	0	0	0	0	0	0	134	0	0	0	0	0	0	0	0	0	0	0	0
Belterra (PA)	17437.2	0	0	70	0	197	300	0	2.25	0	0	0	0	0	2	0	12.5	0	0	0	12	28.5	0	0	857.5	0	0	187.5	0	4243.75	0	202.5	11279.5	0	2.25	30	10
Benevides (PA)(2017)	581	0	0	575	0	0	6	0	0	0	0	0	0	0	0	0	0	0	0	0	0	0	0	0	0	0	0	0	0	0	0	0	0	0	0	0	0
Bom Jesus do Tocantins (PA)	2957.25	0	0	667.25	13.5	122.5	337.5	0	0	0	0	0	0	0	125	0	69.25	0	0	0	0	63.75	0	0	437.75	23.75	0	405	0	673.25	0	0	0	0	0	0	18.75
Bonito (PA)	4711.25	0	0	15	0	0	117.5	0	0	0	0	0	0	0	14	4127	0	0	0	0	11.25	0	0.75	0	60.75	0	0	0	0	5	0	360	0	0	0	0	0
Bragança (PA)	10822.8	0	15.5	233	0	15.25	174.75	0	0	0	0	2	0	0	78.5	0	477.75	6	0	0	80	0	34.25	0	9234.5	0	0	70.25	0	190.5	0	210.5	0	0	0	0	0
Brasil	8.03723e+07	57493.8	605363	983124	227837	2.18148e+06	2063929	200308	168501	501770	5.34051e+06	1.28993e+07	58422.8	462578	283503	105879	2.43474e+06	1.43417e+06	127214	9644.75	2.09653e+06	322917	1411.75	368144	2580581	197108	257548	337858	149431	9.41718e+06	62196.5	318999	26254316	127412	241313	1368863	12663.8
Brasil Novo (PA)	11527.5	0	21.25	30	0	2.75	1941.25	0	0	8625.5	8	0	0	0	18.75	0	16	0	0	3	150	0	0	103	450	0	0	15	0	112.5	0	8.5	0	0	0	22	0
Brejo Grande do Araguaia (PA)	4231.25	0	47	0	0	0	3768.25	0	0	0	0	0	0	0	0	0	8.5	0	0	0	0	0	0	0	66.5	0	75	108	0	158	0	0	0	0	0	0	0
Breu Branco (PA)	16318.5	0	825	1201	0	123.25	1788.5	0	0	210.75	19.75	0	0	0	1199	0	356.25	0	0	0	103.5	0	0	0	2796.25	0	180	265.75	0	178.75	0	6966.75	0	0	0	0	104
Breves (PA)	2396.25	0	0	2027.75	0	0	157.5	0	0	0	0	0	0	0	0	0	0	0	0	0	0	22.5	0	0	188.5	0	0	0	0	0	0	0	0	0	0	0	0
Bujaru (PA)	30928	0	0	22680	0	1.75	33.75	0	0	0	0	0	0	0	567.5	334.75	31.25	0	0	0	13.5	24.25	0	0	683.5	0	0	0	0	12.75	0	6545	0	0	0	0	0
Cachoeira do Arari (PA)	10383.5	0	962	3791.5	0	5416	0	0	0	0	0	0	0	0	0	0	0	0	0	0	0	0	0	0	206.5	7.5	0	0	0	0	0	0	0	0	0	0	0
Cachoeira do Piriá (PA)	3913.75	0	0	90.25	0	11.5	1500.75	0	0	0	0	0	0.75	0	0	0	29	0	0	0	0	3.5	84.75	5.75	2012.25	0	0	0	0	59.5	0	115.75	0	0	0	0	0
Cametá (PA)	55279	0	45	26292	0	36	107	0	0	5774	5	0	0	0	105	0	12	0	0	0	82.5	135	0	0	12633.5	0	0	0	0	24	0	9975	0	0	53	0	0
Canaã dos Carajás (PA)	6536	0	48.75	0	0	5.5	3612.5	0	0	0	0	0	0	0	0	0	6.75	0	0	0	0	0	0	0	748	0	27	437.5	0	1650	0	0	0	0	0	0	0
Capanema (PA)	7616.75	0	0	61.25	0	0.25	31.5	0	0	0	0	0	0	0	63.5	0	3654	1.75	0	0	12.5	0	0	107.75	2815	0	92.75	80	0	12.5	0	684	0	0	0	0	0
Capitão Poço (PA)	44513.2	0	0	183.25	0	0.75	53	0	0	0	0	0	0	0	109.5	45	20.75	0	0	0	27225	60	9.5	0	4765	0	59	0	0	324	0	11637.5	0	0	21	0	0
Castanhal (PA)	27220	0	105	3960	0	0	154	0	0	201.5	0	0	0	0	266.5	990	90	0	0	0	157.5	141	0	649.75	10500	0	911.25	540	0	82.5	0	8453.5	0	0	0	0	17.5
Chaves (PA)	70.75	0	0	0	0	0	0	0	0	0	0	0	0	0	0	0	0	0	0	0	0	0	0	0	70.75	0	0	0	0	0	0	0	0	0	0	0	0
Colares (PA)	304.75	0	0	56.25	0	0	5.25	0	0	0	0	0	0	0	10	0	1.75	0	0	0	1.25	0	0	0	179.25	0	0	50	0	1	0	0	0	0	0	0	0
Conceição do Araguaia (PA)	6024.25	0	4284	0	0	46.75	100	0	0	0	0	0	0	0	33.75	0	27	0	0	0	0	0	0	0	342	0	0	220.5	0	244.25	0	0	726	0	0	0	0
Concórdia do Pará (PA)	26976.8	0	0	3965.75	0	1.5	28.25	0	0	351	0	0	0	0	300	14499	3.5	0	0	0	47	0	0	61.25	1496.5	0	270	0	0	3	0	5950	0	0	0	0	0
Cumaru do Norte (PA)	16665	0	160.75	0	0	331.5	496.75	0	58.25	100.75	0	102	0	0	87.5	0	108	0	0	0	0	0	0	77	639.5	0	28.5	217.5	0	1882	0	0	12375	0	0	0	0
Curionópolis (PA)	3465.75	0	0	45	0	0	1009.5	0	0	0	0	0	0	0	110	0	0	0	0	0	0	0	0	0	999	0	57.25	0	0	1245	0	0	0	0	0	0	0
Curralinho (PA)	3063.25	65	6	1500	0	0	0	0	0	0	0	6	0	0	0	0	0	0	9	0	48.25	36	0	0	240	62.5	1	13.5	0	2.5	1072	0	0	0	0	0	1.5
Curuá (PA)	1079.5	0	15	640.5	0	0.75	13.5	0	0	0	0	0	0	0	0	0	10.5	0	0	0	0	0	0	0	48.25	0	0	323	8	20	0	0	0	0	0	0	0
Curuçá (PA)	6013.5	0	120	360	0	0	10.5	0	0	0	0	0	0	0	253.75	111.5	17.5	0	0	0	9.5	12	0	74.25	1120	0	1174.5	210	0	5.75	0	2530	0	0	0	0	4.25
Dom Eliseu (PA)	92037.5	0	0	76.25	3.5	2937.5	67.5	0	0	0	0	0	57	0	15	0	63	0	793.75	0	17	19.75	0	0	238.75	0	0	96	0	11970	0	2475	72187.5	937.5	0	0	82.5
Eldorado do Carajás (PA)	3618.75	0	0	0	0	20.75	1562.5	0	0	216	0	0	0	0	6	0	22.5	0	0	0	0	0	0	0	1305	0	66	0	0	420	0	0	0	0	0	0	0
Faro (PA)	666.5	0	27	0	0	0	8	0	0	0	0	14.5	0	0	5	0	1	0	0	0	24	0	0	0	555.75	0	4.75	25.25	0	1.25	0	0	0	0	0	0	0
Floresta do Araguaia (PA)	82963.5	0	70834.5	0	0	1691	175	0	0	0	0	0	0	0	0	0	332	0	0	0	0	0	0	0	2062.5	0	0	2400	0	2056	0	0	3412.5	0	0	0	0
Garrafão do Norte (PA)	13417	0	0	828.25	0	0.5	15	0	0	0	0	0	0	0	16	750	208.5	0	0	0	820	0	1.25	0	3600	0	0	0	0	190	0	6987.5	0	0	0	0	0
Goianésia do Pará (PA)	3079.5	0	35	0	0	177.25	335.5	0	0	0	0	0	0	0	0	0	140.5	0	0	0	28.75	0	0	60	1666.75	0	29.25	16	0	153.75	0	436.75	0	0	0	0	0
Gurupá (PA)	2806	0	367.5	1140	0	30	57	0	0	138.5	0	3.5	0	0	0	0	8.5	0	0	0	13.5	0	0	117	480	0	0	54	0	11.5	0	385	0	0	0	0	0
IgarapéAçu (PA)	25121.8	0	0	560	0	0	8.25	0	29.25	0	0	0	0	0	360	4488	56.25	0	0	0	42	92.5	0	127.5	2052	0	546	180	0	38.5	0	16500	0	0	0	0	41.5
IgarapéMiri (PA)	460555	0	28.25	458362	0	2.75	180	0	0	120	0	30	0	0	284	0	4.25	0	0	0	15.75	175	0	0	1090	0	0	20	0	2.75	0	240	0	0	0	0	0
Inhangapi (PA)	9536.25	0	31.5	5171.25	0	0	356.25	0	0	160	0	0	0	0	252	0	1	0	0	0	30.75	60	0	0	2355	0	76.5	110	0	0	0	924	0	0	0	0	8
Ipixuna do Pará (PA)	16840.8	0	0	0	0	20.75	0	0	0	0	0	0	300	0	0	0	490	0	0	0	0	0	0	0	6564.5	0	135	67.5	0	291	0	8250	722	0	0	0	0
Irituia (PA)	6614.5	0	56.25	2025	0	0	63	0	0	8.25	0	0	0	0	0	1485	60	0	0	0	105	351	13.5	31.25	625.75	0	144	75	0	31.5	0	1540	0	0	0	0	0
Itaituba (PA)	20887.2	5.75	195	0	6.25	13	7497	47	0	187.25	0	25	0	0	42	0	726.75	0	0	0	2375	48.75	0	78.75	6075	0	24.5	3000	0	367.5	0	37.5	0	0	63.75	67.5	4
Itupiranga (PA)	12240.8	0	0	509	0	14	2142.75	0	0	90	0	0	0	0	375	0	50	0	0	0	0	0	0	49.75	7304	0	206.25	0	0	1500	0	0	0	0	0	0	0
Jacareacanga (PA)	5746	0	45	0	0	225	1935	0	0	2.5	0	25	0	0	27	0	66.5	0	0	10	0	0	0	0	3240	0	0	163.5	0	6.5	0	0	0	0	0	0	0
Jacundá (PA)	3185	0	30	0	0	252.25	306.75	0	0	0	0	0	0	0	18.25	0	34	0	0	0	0	0	0	0	1824.25	0	152	0	0	427	0	140.5	0	0	0	0	0
Juruti (PA)	11733	0	9	48	0	1.5	46.5	0	0	0	0	10.75	0	0	0	0	15.25	0	0	0	6.5	0	14.75	0	10800	0	5.25	765	7.25	3.25	0	0	0	0	0	0	0
Limoeiro do Ajuru (PA)	8075.5	0	132.5	7581	0	3	50	0	0	50	0	0	0	0	8	0	1	0	0	0	0	0	0	0	204.75	0	0	0	0	1.75	0	43.5	0	0	0	0	0
Mãe do Rio (PA)	4393.25	0	0	0	0	0	0	0	0	0	0	0	0	0	0	0	210	0	0	0	89.5	0	0	0	1066	0	52.5	99	0	195	0	2681.25	0	0	0	0	0
Magalhães Barata (PA)	1770.75	0	0	325	0	0	5	0	0	0	0	0	0	0	48	0	1.75	0	0	0	0	0	0	154	696	0	281.25	93.75	0	1	0	165	0	0	0	0	0
Marabá (PA)	14783.5	0	99.5	60	0	40	2218.75	0	0	0	0	0	0	0	600	0	45	0	0	0	1.75	33	0	250	7504.25	0	135	0	0	3360	0	0	426.25	0	10	0	0
Maracanã (PA)	3019.5	0	13	145	0	1.75	6.25	0	0	0	0	0	0	0	30	88	19	0	0	0	22.75	0	0	36	1017.5	0	90	568.75	0	17	0	962.5	0	0	0	0	2
Marapanim (PA)	3382.5	0	11.25	28.75	0	0.25	16.75	0	0	0	0	0	0	0	7	0	22.5	0	0	0	2	0	0	0	2636.25	0	202.5	225	0	10.25	0	220	0	0	0	0	0
Marituba (PA)(2017)	64.25	0	0	64.25	0	0	0	0	0	0	0	0	0	0	0	0	0	0	0	0	0	0	0	0	0	0	0	0	0	0	0	0	0	0	0	0	0
Medicilândia (PA)	86838.5	0	21.25	280	0	7.25	9165	0	0	75258	43.25	0	0	0	75	0	69.75	0	42	9	165	0	0	70	746.75	0	26.25	120	0	337.5	0	125	0	0	0	277.5	0
Melgaço (PA)	4893.75	0	43.75	2300	0	0	50	0	0	0	0	0	0	0	0	0	0	0	0	0	0	0	0	0	2500	0	0	0	0	0	0	0	0	0	0	0	0
Mocajuba (PA)	13650.8	0	0	1145	0	7.25	79	0	0	1146.5	0	0	0	0	225	0	2	0	0	0	13.75	0	0	0	1752.25	0	0	0	0	7.25	0	9272.75	0	0	0	0	0
Moju (PA)	74713	0	540	39000	0	32	7500	0	0	27	3	0	3.25	0	7785	7763.25	18.5	0	0	0	214.25	0	0	150	9500.25	0	131	134	0	405	0	1500	0	0	0	0	6.5
Mojuí dos Campos (PA)	17408.2	0	225	480	0	450	345	0	0	0	0	23.5	0	0	5	0	73.5	0	345	0	24	12.5	0	87.5	2250	0	250	375	0	2898.5	0	270	9225	0	10	55	3.75
Monte Alegre (PA)	24609.8	0	135	27.75	11.25	45	1125	0	76.25	141.75	0	9	0	0	147	0	1170	0	0	0	247.25	12960	0	45	2231.25	0	14	395.25	0	4870.25	0	270	0	0	14.5	656.25	18
Muaná (PA)	21906.5	0	0	21785.8	0	0	3.5	0	0	4.75	0	0	0	0	19.75	0	3	0	0	0	0	0	0	0	32.25	0	0	0	0	57.5	0	0	0	0	0	0	0
Nova Esperança do Piriá (PA)	8759	0	0	1314.25	0	1	180	0	0	0	0	0	0	0	15	0	140	0	0	0	68.25	0	6	0	2350	0	0	0	0	19.5	0	4665	0	0	0	0	0
Nova Ipixuna (PA)	1358.75	0	0	92	0	9.75	447	0	0	6	0	0	0	0	69.25	0	86.75	0	0	0	0	0	0	0	496.75	0	0	0	0	151.25	0	0	0	0	0	0	0
Nova Timboteua (PA)	6534.5	0	0	0	0	0	82.5	0	0	0	0	0	0	0	27.75	308.25	84	0	0	0	0	0	0	153	1494	0	101.5	0	0	51	0	4232.5	0	0	0	0	0
Novo Progresso (PA)	22147.8	0	75	89.5	1.5	6243.25	210	0	0	22.5	0	6	0	0	50	0	88.5	0	0	0	66	178	0	45	1300	0	50	300	0	1350	0	12.5	12000	0	60	0	0
Novo Repartimento (PA)	49366.5	0	0	1211.5	0	459.5	33096	0	0	8341.5	22	0	0	0	227	0	101.75	0	0	0	36	0	0	0	1972.25	0	0	0	0	3159	0	740	0	0	0	0	0
Óbidos (PA)	15668	0	100	26	0	8.25	213.75	0	0	0	0	35	0	0	10	0	35	0	0	0	39.5	69.25	0	0	14202	0	7	675	0	245.75	0	0	0	0	0	0	1.5
Oeiras do Pará (PA)	30000.8	0	0	5509.75	0	50	773.75	0	0	60	0	0	0	0	363.75	0	0	0	0	0	74.25	472.5	0	0	16800	0	0	0	0	16.75	0	5880	0	0	0	0	0
Oriximiná (PA)	15345.5	0	150	0	0	4	133.5	0	0	0	0	31.25	0	0	3	0	65.5	0	0	0	9.5	12.5	0	0	14310	0	13	594	0	19.25	0	0	0	0	0	0	0
Ourém (PA)	4087.25	0	0	1.5	0	0	0	0	0	0	0	0	0	0	190	0	69	0	0	0	88.25	0	0.5	75	1537.5	0	0	0	0	58.5	0	2067	0	0	0	0	0
Ourilândia do Norte (PA)	2785.5	0	524.25	142.25	0	3.25	302	0	0	883.75	0	0	0	0	9.25	0	32.25	0	0	0	0	0	0	0	733.5	0	0	65	0	90	0	0	0	0	0	0	0
Pacajá (PA)	13997.8	0	36.25	108	2.5	157.5	2831	0	0	4534.5	25.25	13.25	0	0	25.25	0	580	0	0	0	66.5	0	0	0	3666.75	0	25.5	180	0	1125	112.25	500	0	0	0	0	8.25
Palestina do Pará (PA)	1983	0	0	0	0	0	1437.5	0	0	0	0	0	0	0	0	0	26.25	0	0	0	0	0	0	0	421.25	0	0	0	0	98	0	0	0	0	0	0	0
Pará	2.95052e+06	245.75	92205.8	977837	49.5	37331	167798	97	855.25	197486	310.25	19398	874.25	157.5	27222.5	95619.5	20863.2	22.75	1425.5	56.25	36856.5	17837.5	328.75	6508.75	483324	113	9339	27441.2	15.25	117626	1203.25	209046	393745	1054	351.5	4535.25	1338.5
Paragominas (PA)	139920	0	0	190.75	0	4520.5	756	0	9.5	0	13.25	0	303.75	0	112.5	0	105	0	118.75	0	0	0	0	168.75	9627.75	0	135	0	0	11284.2	0	7218.75	105356	0	0	0	0
Parauapebas (PA)	25798.2	0	300.75	383.25	0	0	7095.75	0	0	144	10.75	0	0	157.5	550	0	675	0	0	0	0	0	0	682.5	10725	0	432	1650	0	1312.5	0	140	445.5	0	0	1093.75	0
Pau D'Arco (PA)	1693	0	239	0	0	22.75	189	0	0	0	0	163.25	0	0	24	0	4.5	0	0	0	0	0	0	0	440	0	0	0	0	173.25	0	0	437.25	0	0	0	0
PeixeBoi (PA)	2038	0	0	29.25	0	0	34.25	0	0	0	0	0	0	0	325	0	140	0	13.5	0	4	2.25	1.5	55	998.75	0	0	45	0	85	0	304.5	0	0	0	0	0
Piçarra (PA)	4925.25	0	0	0	0	0	180	0	0	0	0	0	0	0	0	0	24	0	0	0	0	0	0	0	1065	0	0	138.5	0	3517.75	0	0	0	0	0	0	0
Placas (PA)	27122	0	37.5	0	0	198	6615	0	0	13841.2	0	41.25	0	0	4.5	0	229.75	0	0	25	13.5	0	0	0	1350	0	0	240	0	495	0	3120	438.75	0	0	0	472.5
Ponta de Pedras (PA)	5385.75	0	0	5263.5	0	0	0	0	0	0	0	0	0	0	37.5	0	14.5	0	0	0	0	0	0	0	6.75	0	0	50	0	13.5	0	0	0	0	0	0	0
Portel (PA)	37688	0	0	18562.5	0	0	0	0	0	0	0	0	0	0	0	0	0	0	0	0	74.5	0	0	0	19035	0	0	0	0	16	0	0	0	0	0	0	0
Porto de Moz (PA)	2524.25	0	367.5	750	0	33.5	270	0	0	22	0	13	0	0	117	0	30	0	0	0	8	10.75	0	28.75	468.75	0	143	67.5	0	50.5	0	144	0	0	0	0	0
Prainha (PA)	6597.5	0	210	720	0	39	270	0	0	13.25	30	12.5	0	0	112.5	0	0	0	0	0	118.25	348.75	0	72	4050	0	78.5	202.5	0	75	0	100	0	0	0	125	20.25
Primavera (PA)	1658	0	0	0	0	0.5	0	0	0	0	0	0	0	0	48.5	0	96	0	0	0	0	0	0	0	1248	0	0	0	0	38.75	0	226.25	0	0	0	0	0
Quatipuru (PA)	970.5	0	3.75	28	0	0	47.5	0	0	0	0	0	0	0	7	0	35	0	0	0	5.5	3.75	0.25	0	614.5	0	42	171.5	0	6.75	0	0	0	0	5	0	0
Redenção (PA)	12567.5	0	162	0	0	630	225	0	0	0	0	104.5	0	0	216	0	62.75	0	0	0	0	0	0	204	5156.25	0	0	0	0	1413.5	0	0	4353.5	40	0	0	0
Rio Maria (PA)	4507	0	3321	0	0	34.75	78.25	0	0	0	0	0	0	0	82.5	0	36.25	0	0	0	0	0	0	0	48	0	0	0	0	480	0	0	349.75	76.5	0	0	0
Rondon do Pará (PA)	40386.8	0	0	0	0	67.5	337.5	0	0	0	0	0	0	0	19	0	10.5	0	0	0	0	0	0	0	1055.75	0	0	112.5	0	1089	0	0	37500	0	0	195	0
Rurópolis (PA)	9174.75	175	56.25	0	0	464	1750	0	0	1884	0	175	0	0	12	0	315	0	0	6.25	22.5	24.5	0	0	1912.5	0	0	937.5	0	747.75	0	180	206.5	0	0	0	306
Salinópolis (PA)	815.75	0	3.25	0	0	0.5	22.5	0	0	0	0	0	0	0	168.75	0	37.5	0	0	0	0	0	0	0	550.25	0	24	0	0	9	0	0	0	0	0	0	0
Salvaterra (PA)	3937	0	3382.5	210	0	225	0	0	0	0	0	0	0	0	34.5	0	0	0	0	0	0	0	0	0	85	0	0	0	0	0	0	0	0	0	0	0	0
Santa Bárbara do Pará (PA)	63.25	0	0	60.75	0	0.75	0	0	0	0	0	0	0	0	0	0	0	0	0	0	0	0	0	0	0	0	0	0	0	1.75	0	0	0	0	0	0	0
Santa Izabel do Pará (PA)	3632.25	0	0	2625	0	0	150	0	0	0	0	0	0	0	60	486	0	0	0	0	90	50.25	0	69.75	0	0	101.25	0	0	0	0	0	0	0	0	0	0
Santa Luzia do Pará (PA)	2839.5	0	0	53.25	0	1	119.75	0	0	0	0	0	0	0	73.5	0	168	0	0	0	31	0	11.75	0	844	0	0	0	0	32	0	1500	0	0	0	0	5.25
Santa Maria das Barreiras (PA)	16549.2	0	900	0	0	1687.5	168.75	0	0	0	0	194.25	0	0	63.25	0	149.5	0	0	0	0	0	0	98.5	2030	0	0	162.5	0	1673	0	0	9422	0	0	0	0
Santa Maria do Pará (PA)	10768.5	0	54	450	0	0	0	0	0	0	0	0	0	0	88	660	3	0	0	0	0	0	0	0	7875	0	156	137.5	0	43.25	0	1237.5	0	0	0	0	64.25
Santana do Araguaia (PA)	52888	0	100	0	0	937.5	145.75	0	679.75	0	0	92	0	0	41.75	0	0	0	0	0	0	0	0	0	3000	0	0	68.75	0	788.5	0	0	47034	0	0	0	0
Santarém (PA)	58528.8	0	35	97	0	522	525	0	0	142.5	10	14.25	0	0	44.75	0	433.25	0	0	0	624	246	0	93.5	35920.5	0	288	2100	0	3013.5	0	336	13770	0	78.5	225	10
Santarém Novo (PA)	1544.5	0	0	0	0	2.5	0	0	0	0	0	0	0	0	37.5	0	84.5	0	0	0	0	0	0	82.5	1044	0	0	0	0	13.5	0	280	0	0	0	0	0
Santo Antônio do Tauá (PA)	18698.2	0	131.25	1531.25	0	0	965.25	0	0	0	0	0	0	0	918.75	7728	16.25	0	0	0	38.5	240	0	920	391.25	0	378	210	0	4.75	0	5225	0	0	0	0	0
São Caetano de Odivelas (PA)	1713.75	0	5.25	438.75	0	3.25	42	0	0	0	0	0	0	0	100	0	4	0	0	0	54	24	0	144	540	0	0	25	0	2.25	0	330	0	0	0	0	1.25
São Domingos do Araguaia (PA)	4145.5	0	25	249	0	0	1321.25	0	0	54.75	0	0	0	0	40	0	198	0	0	0	0	0	0	0	1977.5	0	0	0	0	280	0	0	0	0	0	0	0
São Domingos do Capim (PA)	18135.8	0	0	1656.25	0	0	98	0	0	276.75	0	0	0	0	84	640	60	0	0	0	14	0	0	0	12000	0	108	56.25	0	40	0	3102.5	0	0	0	0	0
São Félix do Xingu (PA)	41568.5	0	645.75	0	0	37	2880	0	0	6716.75	0	0	0	0	22.5	0	571	0	0	0	0	0	0	0	15740	0	0	1874.25	0	13050	0	0	0	0	0	31.25	0
São Francisco do Pará (PA)	8494.75	0	45	568.75	0	0	189	0	0	0	0	0	0	0	70	384	4.5	0	0	0	70.25	131.25	0	532	4500	0	84	90	0	20.25	0	1787.5	0	0	0	0	18.25
São Geraldo do Araguaia (PA)	11014.8	0	140.75	0	0	0	5425.75	0	0	2492.75	0	0	0	0	0	0	37.75	0	0	0	0	0	0	0	806.25	0	337.5	328.25	0	1445.75	0	0	0	0	0	0	0
São João da Ponta (PA)	913	0	150	0	0	0.25	0	0	0	0	0	0	0	0	12.5	96	2.5	0	0	0	0	0	0	0	300	0	117.5	35.25	0	1	0	198	0	0	0	0	0
São João de Pirabas (PA)	1072.25	0	0	38	0	0.75	24	0	0	0	0	0	7.25	0	4.75	0	14	0	0	0	7.5	0	0	11.5	792.75	0	0	125	0	1.75	0	45	0	0	0	0	0
São João do Araguaia (PA)	3733.25	0	250	500	0	0	816.5	0	0	0	0	0	0	0	80	0	48	0	0	0	0	0	0	46.25	603.75	0	159.75	375	0	84	0	0	770	0	0	0	0
São Miguel do Guamá (PA)	10447	0	40.5	1980	0	0	46.25	0	0	0	0	0	0	0	140	160	210	0	0	0	27	0	0	79.25	6750	0	0	189	0	0	0	825	0	0	0	0	0
São Sebastião da Boa Vista (PA)	13019	0	0	13000	0	0	0	0	0	0	0	0	0	0	0	0	0	0	0	0	0	0	0	0	19	0	0	0	0	0	0	0	0	0	0	0	0
Sapucaia (PA)	796	0	0	0	0	0	120.5	0	0	0	0	0	0	0	0	0	0	0	0	0	0	0	0	0	100	0	0	0	0	575.5	0	0	0	0	0	0	0
Senador José Porfírio (PA)	6125	0	37.5	0	0	37.5	1555.5	0	0	1955	10.75	12	0	0	60	0	212.5	0	0	0	187.5	0	0	0	1219.5	0	0	77	0	600.25	0	160	0	0	0	0	0
Soure (PA)	35	0	0	0	0	0	0	0	0	0	0	0	0	0	35	0	0	0	0	0	0	0	0	0	0	0	0	0	0	0	0	0	0	0	0	0	0
Tailândia (PA)	40614.2	0	9.5	862.75	0	300	172.5	0	0	20.75	0	0	77	0	424.5	25506.2	82.25	0	0	0	10.75	28.25	0	0	1659.25	0	37.25	35.5	0	8506.5	7.5	468	2405.75	0	0	0	0
Terra Alta (PA)	2317	0	15.75	396	0	0	17	0	0	0	0	0	0	0	13	276	7	0	0	0	9	0	0	36	960	0	42	109.5	0	4.25	0	429	0	0	0	0	2.5
Terra Santa (PA)	169.5	0	6	31.75	0	0	0.5	0	0	0	0	5	0	0	0	0	0	0	0	0	7	0	0	0	75.25	0	2.75	36	0	5.25	0	0	0	0	0	0	0
ToméAçu (PA)	46960	0	0	3442.5	0	11	123.75	0	0	5497.5	0	0	0	0	240	10335	42	0	0	0	39.75	93.75	0	0	4643.5	0	168	750	0	73.25	0	21500	0	0	0	0	0
Tracuateua (PA)	7491.75	0	43.75	60	0	84.25	63.75	18.75	0	0	0	0	7.5	0	464.75	0	1925.25	15	0	0	77	7.25	0	16.75	4392.25	7	4.25	98.25	0	7.5	0	129	69.5	0	0	0	0
Trairão (PA)	23534	0	140	53	0	630	7875	31.25	0	1450	5	50	0	0	132.75	0	842.25	0	0	0	78.75	80	0	0	9750	0	0	850	0	1512.5	0	30	0	0	0	22.5	1
Tucumã (PA)	10654.2	0	0	22	0	2.75	157.5	0	0	9181.75	0	0	0	0	10.5	0	9	0	0	0	0	0	0	0	411.5	0	0	0	0	859.25	0	0	0	0	0	0	0
Tucuruí (PA)	35538.8	0	0	14935.2	0	1097.5	10645.8	0	0	1750	48.75	0	0	0	336	0	191.25	0	0	0	96	0	0	0	4184.5	0	0	0	0	303.75	0	1950	0	0	0	0	0
Ulianópolis (PA)	78701.2	0	0	120	0	4523.5	72	0	0	0	0	17800	57.75	0	75	0	0	0	38.25	0	0	0	0	0	498	12	0	0	0	7753	0	272.25	47437.5	0	0	0	42
Uruará (PA)	30064.5	0	42.25	19.5	0	107.5	3758.25	0	0	19752.8	18	0	0	0	60	0	160	0	0	0	120	0	0	0	2504.25	0	20	345.25	0	837.5	0	625	285	0	0	1406.25	3
Vigia (PA)	2332	0	47	480	0	0	163.75	0	0	0	0	0	0	0	162	96	0	0	0	0	72.25	0	0	154	444	0	157.5	0	0	0	0	555.5	0	0	0	0	0
Viseu (PA)	31734.8	0	0	3411	0	75	2843.75	0	0	0	0	0	0	0	129	0	1140.75	0	0	0	11.75	29	135	0	20349.5	0	26.25	64	0	652.5	0	2850	0	0	17.25	0	0
Vitória do Xingu (PA)	9525.75	0	187.5	0	0	10	995.5	0	0	6820	0	9	0	0	0	0	50.25	0	0	0	135	10	0	37	1011	0	41.75	48	0	150	0	0	0	0	5	0	15.75
Xinguara (PA)	2892.5	0	0	18.25	0	3.5	241.5	0	0	214	0	21	0	0	67.25	0	2.25	0	0	0	0	0	0	131.25	817.5	0	0	0	0	1376	0	0	0	0	0	0	0

## Sheet: Crop_value_no_açai
The value of crop production and pollination services in the Eastern Amazon. Neotropical Entomology. RC Borges¹,², RM Brito¹, VL Imperatriz-Fonseca³, TC Giannini¹,². 1.Instituto Tecnológico Vale Desenvolvimento Sustentável, Belém, Pará, Brazil 2.Universidade Federal do Pará, Belém, Pará, Brazil. 3. Universidade de São Paulo, São Paulo, São Paulo, Brasil. Corresponding author: Rafael Cabral Borges…
Crop production value, year: 2016, value in thousand dolars (US$) (source: IBGE)	Total	Total without açai	Avocado	Pineapple	Açai	Peanuts (shell)	Rice (shell)	Banana (bunch)	Sweet Potato	Rubber (coagulated lathe)	Cocoa (almond)	Coffee (grain) Total	Sugar cane	Cashew nut	Onion	Coco	Oil palm (coconut bunch)	Bean (grain)	Smoke (leaves)	Guava	Guarana (seed)	Orange	Lime	Mallow (fiber)	Papaya	Manioc	Mango	Passion fruit	Watermelon	Melon	Corn (grain)	Palm heart	Black pepper	Soybean (grain)	Sorghum (grain)	Tangerine	Tomato	Annatto (seed)
Brasil	8.03723e+07	7.93891e+07	57493.8	605363	983124	227837	2.18148e+06	2063929	200308	168501	501770	5.34051e+06	1.28993e+07	58422.8	462578	283503	105879	2.43474e+06	1.43417e+06	127214	9644.75	2.09653e+06	322917	1411.75	368144	2580581	197108	257548	337858	149431	9.41718e+06	62196.5	318999	26254316	127412	241313	1368863	12663.8
Pará	2.95052e+06	1.97268e+06	245.75	92205.8	977837	49.5	37331	167798	97	855.25	197486	310.25	19398	874.25	157.5	27222.5	95619.5	20863.2	22.75	1425.5	56.25	36856.5	17837.5	328.75	6508.75	483324	113	9339	27441.2	15.25	117626	1203.25	209046	393745	1054	351.5	4535.25	1338.5
Abaetetuba (PA)	168501	4701.25	0	67.5	163800	0	6	169.25	0	0	18.75	10	225	0	0	800	1100	20.5	0	0	0	47.25	75	0	0	1950	0	54	31	0	6	0	119	0	0	0	0	2
Abel Figueiredo (PA)	1058	1058	0	0	0	0	30.5	8.75	0	0	0	0	0	0	0	0	0	2.75	0	0	0	0	0	0	0	869.75	0	43.25	0	0	61	0	0	42	0	0	0	0
Acará (PA)	74089.8	54402.2	0	0	19687.5	0	1.25	351.5	0	0	1244	0	0	0	0	3675	13162.5	15.75	0	0	0	42	28.25	0	0	29537.2	0	40.5	0	0	4.25	0	6300	0	0	0	0	0
Afuá (PA)	283	283	0	0	0	0	0	186.75	0	0	0	0	0	0	0	0	0	0	0	0	0	0	0	0	0	96.25	0	0	0	0	0	0	0	0	0	0	0	0
Água Azul do Norte (PA)	5077.5	5056.5	0	0	21	0	16	600	0	0	78.75	0	0	0	0	0	0	11	0	0	0	0	0	0	0	1085	0	0	70.25	0	3195.5	0	0	0	0	0	0	0
Alenquer (PA)	29568	28404.5	0	126	1163.5	0	171.25	1934	0	0	418	0	26.25	0	0	43.75	0	165	0	3.25	0	599.75	1175.75	0	42	21656.2	0	43	468.75	0	1500	0	0	0	0	0	31.5	0
Almeirim (PA)	2972.75	1442	0	83.25	1530.75	0	0	292.5	0	0	81.5	0	0	0	0	28.75	0	57.5	0	0	0	19	0	0	43	300	0	9	125	0	50.5	0	352	0	0	0	0	0
Altamira (PA)	30829.5	30629.5	0	67.5	200	3	1513.25	9247	0	0	9284.25	8	82.5	0	0	25	0	425	0	62	3	952.5	22.5	0	19	6370	0	74.25	506	0	650.25	0	42.5	1068.75	0	0	187.5	15.75
Anajás (PA)	670.25	464	0	84.5	206.25	0	0	307.5	0	0	0	0	0	0	0	0	0	0	0	0	0	0	0	0	0	72	0	0	0	0	0	0	0	0	0	0	0	0
Ananindeua (PA)	54	54	0	0	0	0	0	54	0	0	0	0	0	0	0	0	0	0	0	0	0	0	0	0	0	0	0	0	0	0	0	0	0	0	0	0	0	0
Anapu (PA)	11145.5	10560.5	0	32.25	585	0	25	2123.25	0	0	6633	0	0	0	0	112.5	0	127.5	0	0	0	220	12.5	0	0	666.75	0	15	100	0	200	11.5	150	0	0	6	109.5	15.75
Augusto Corrêa (PA)	7174.75	7021.5	0	12.25	153.25	0	3.25	41	0	0	0	0	1	0	0	202.5	0	1210.5	0	0	0	6.5	8.5	15	0	4961.25	0	21.75	87.5	0	16.5	0	423.75	0	0	5.75	0	4.5
Aurora do Pará (PA)	17198.2	16054.5	0	0	1143.75	0	10.25	0	0	0	0	0	0	60	0	75	0	54.5	0	0	0	68.25	0	0	43.75	7247	0	162	0	0	83.75	0	8250	0	0	0	0	0
Aveiro (PA)	5895	5761.25	0	37.5	133.75	8	14.5	1875	0	0	225	15	4.75	0	0	42	0	92.5	0	0	0	86.5	24	0	0	2812.5	0	120	270	0	120	0	7	0	0	0	0	7
Bagre (PA)	692	467	0	27	225	0	0	50	0	0	0	0	0	0	0	0	0	0	0	0	0	0	0	0	0	390	0	0	0	0	0	0	0	0	0	0	0	0
Baião (PA)	14151	13475.8	0	0	675.25	0	4.5	0	0	0	175	4.5	0	0	0	180	0	0	0	0	0	0	0	0	0	292.5	0	0	0	0	19.25	0	12800	0	0	0	0	0
Bannach (PA)	100.75	100.75	0	0	0	0	1.5	15.25	0	0	15.75	0	0	0	0	11.25	0	8.75	0	0	0	0	0	0	0	33.5	0	0	0	0	14.75	0	0	0	0	0	0	0
Barcarena (PA)	101122	4288	0	112.5	96833.5	0	1.25	180	0	0	421	0	15	0	0	1381.25	0	11.25	0	0	0	108	150	0	90	1542.75	0	27	37.5	0	40.5	0	170	0	0	0	0	0
Belém (PA)(2017)	1904	134	0	0	1770	0	0	0	0	0	0	0	0	0	0	0	0	0	0	0	0	0	0	0	0	134	0	0	0	0	0	0	0	0	0	0	0	0
Belterra (PA)	17437.2	17367.2	0	0	70	0	197	300	0	2.25	0	0	0	0	0	2	0	12.5	0	0	0	12	28.5	0	0	857.5	0	0	187.5	0	4243.75	0	202.5	11279.5	0	2.25	30	10
Benevides (PA)(2017)	581	6	0	0	575	0	0	6	0	0	0	0	0	0	0	0	0	0	0	0	0	0	0	0	0	0	0	0	0	0	0	0	0	0	0	0	0	0
Bom Jesus do Tocantins (PA)	2957.25	2290	0	0	667.25	13.5	122.5	337.5	0	0	0	0	0	0	0	125	0	69.25	0	0	0	0	63.75	0	0	437.75	23.75	0	405	0	673.25	0	0	0	0	0	0	18.75
Bonito (PA)	4711.25	4696.25	0	0	15	0	0	117.5	0	0	0	0	0	0	0	14	4127	0	0	0	0	11.25	0	0.75	0	60.75	0	0	0	0	5	0	360	0	0	0	0	0
Bragança (PA)	10822.8	10589.8	0	15.5	233	0	15.25	174.75	0	0	0	0	2	0	0	78.5	0	477.75	6	0	0	80	0	34.25	0	9234.5	0	0	70.25	0	190.5	0	210.5	0	0	0	0	0
Brasil Novo (PA)	11527.5	11497.5	0	21.25	30	0	2.75	1941.25	0	0	8625.5	8	0	0	0	18.75	0	16	0	0	3	150	0	0	103	450	0	0	15	0	112.5	0	8.5	0	0	0	22	0
Brejo Grande do Araguaia (PA)	4231.25	4231.25	0	47	0	0	0	3768.25	0	0	0	0	0	0	0	0	0	8.5	0	0	0	0	0	0	0	66.5	0	75	108	0	158	0	0	0	0	0	0	0
Breu Branco (PA)	16318.5	15117.5	0	825	1201	0	123.25	1788.5	0	0	210.75	19.75	0	0	0	1199	0	356.25	0	0	0	103.5	0	0	0	2796.25	0	180	265.75	0	178.75	0	6966.75	0	0	0	0	104
Breves (PA)	2396.25	368.5	0	0	2027.75	0	0	157.5	0	0	0	0	0	0	0	0	0	0	0	0	0	0	22.5	0	0	188.5	0	0	0	0	0	0	0	0	0	0	0	0
Bujaru (PA)	30928	8248	0	0	22680	0	1.75	33.75	0	0	0	0	0	0	0	567.5	334.75	31.25	0	0	0	13.5	24.25	0	0	683.5	0	0	0	0	12.75	0	6545	0	0	0	0	0
Cachoeira do Piriá (PA)	3913.75	3823.5	0	0	90.25	0	11.5	1500.75	0	0	0	0	0	0.75	0	0	0	29	0	0	0	0	3.5	84.75	5.75	2012.25	0	0	0	0	59.5	0	115.75	0	0	0	0	0
Cachoeira do Arari (PA)	10383.5	6592	0	962	3791.5	0	5416	0	0	0	0	0	0	0	0	0	0	0	0	0	0	0	0	0	0	206.5	7.5	0	0	0	0	0	0	0	0	0	0	0
Cametá (PA)	55279	28987	0	45	26292	0	36	107	0	0	5774	5	0	0	0	105	0	12	0	0	0	82.5	135	0	0	12633.5	0	0	0	0	24	0	9975	0	0	53	0	0
Canaã dos Carajás (PA)	6536	6536	0	48.75	0	0	5.5	3612.5	0	0	0	0	0	0	0	0	0	6.75	0	0	0	0	0	0	0	748	0	27	437.5	0	1650	0	0	0	0	0	0	0
Capanema (PA)	7616.75	7555.5	0	0	61.25	0	0.25	31.5	0	0	0	0	0	0	0	63.5	0	3654	1.75	0	0	12.5	0	0	107.75	2815	0	92.75	80	0	12.5	0	684	0	0	0	0	0
Capitão Poço (PA)	44513.2	44330	0	0	183.25	0	0.75	53	0	0	0	0	0	0	0	109.5	45	20.75	0	0	0	27225	60	9.5	0	4765	0	59	0	0	324	0	11637.5	0	0	21	0	0
Castanhal (PA)	27220	23260	0	105	3960	0	0	154	0	0	201.5	0	0	0	0	266.5	990	90	0	0	0	157.5	141	0	649.75	10500	0	911.25	540	0	82.5	0	8453.5	0	0	0	0	17.5
Chaves (PA)	70.75	70.75	0	0	0	0	0	0	0	0	0	0	0	0	0	0	0	0	0	0	0	0	0	0	0	70.75	0	0	0	0	0	0	0	0	0	0	0	0
Colares (PA)	304.75	248.5	0	0	56.25	0	0	5.25	0	0	0	0	0	0	0	10	0	1.75	0	0	0	1.25	0	0	0	179.25	0	0	50	0	1	0	0	0	0	0	0	0
Conceição do Araguaia (PA)	6024.25	6024.25	0	4284	0	0	46.75	100	0	0	0	0	0	0	0	33.75	0	27	0	0	0	0	0	0	0	342	0	0	220.5	0	244.25	0	0	726	0	0	0	0
Concórdia do Pará (PA)	26976.8	23011	0	0	3965.75	0	1.5	28.25	0	0	351	0	0	0	0	300	14499	3.5	0	0	0	47	0	0	61.25	1496.5	0	270	0	0	3	0	5950	0	0	0	0	0
Cumaru do Norte (PA)	16665	16665	0	160.75	0	0	331.5	496.75	0	58.25	100.75	0	102	0	0	87.5	0	108	0	0	0	0	0	0	77	639.5	0	28.5	217.5	0	1882	0	0	12375	0	0	0	0
Curionópolis (PA)	3465.75	3420.75	0	0	45	0	0	1009.5	0	0	0	0	0	0	0	110	0	0	0	0	0	0	0	0	0	999	0	57.25	0	0	1245	0	0	0	0	0	0	0
Curralinho (PA)	3063.25	1563.25	65	6	1500	0	0	0	0	0	0	0	6	0	0	0	0	0	0	9	0	48.25	36	0	0	240	62.5	1	13.5	0	2.5	1072	0	0	0	0	0	1.5
Curuá (PA)	1079.5	439	0	15	640.5	0	0.75	13.5	0	0	0	0	0	0	0	0	0	10.5	0	0	0	0	0	0	0	48.25	0	0	323	8	20	0	0	0	0	0	0	0
Curuçá (PA)	6013.5	5653.5	0	120	360	0	0	10.5	0	0	0	0	0	0	0	253.75	111.5	17.5	0	0	0	9.5	12	0	74.25	1120	0	1174.5	210	0	5.75	0	2530	0	0	0	0	4.25
Dom Eliseu (PA)	92037.5	91961.2	0	0	76.25	3.5	2937.5	67.5	0	0	0	0	0	57	0	15	0	63	0	793.75	0	17	19.75	0	0	238.75	0	0	96	0	11970	0	2475	72187.5	937.5	0	0	82.5
Eldorado do Carajás (PA)	3618.75	3618.75	0	0	0	0	20.75	1562.5	0	0	216	0	0	0	0	6	0	22.5	0	0	0	0	0	0	0	1305	0	66	0	0	420	0	0	0	0	0	0	0
Faro (PA)	666.5	666.5	0	27	0	0	0	8	0	0	0	0	14.5	0	0	5	0	1	0	0	0	24	0	0	0	555.75	0	4.75	25.25	0	1.25	0	0	0	0	0	0	0
Floresta do Araguaia (PA)	82963.5	82963.5	0	70834.5	0	0	1691	175	0	0	0	0	0	0	0	0	0	332	0	0	0	0	0	0	0	2062.5	0	0	2400	0	2056	0	0	3412.5	0	0	0	0
Garrafão do Norte (PA)	13417	12588.8	0	0	828.25	0	0.5	15	0	0	0	0	0	0	0	16	750	208.5	0	0	0	820	0	1.25	0	3600	0	0	0	0	190	0	6987.5	0	0	0	0	0
Goianésia do Pará (PA)	3079.5	3079.5	0	35	0	0	177.25	335.5	0	0	0	0	0	0	0	0	0	140.5	0	0	0	28.75	0	0	60	1666.75	0	29.25	16	0	153.75	0	436.75	0	0	0	0	0
Gurupá (PA)	2806	1666	0	367.5	1140	0	30	57	0	0	138.5	0	3.5	0	0	0	0	8.5	0	0	0	13.5	0	0	117	480	0	0	54	0	11.5	0	385	0	0	0	0	0
IgarapéAçu (PA)	25121.8	24561.8	0	0	560	0	0	8.25	0	29.25	0	0	0	0	0	360	4488	56.25	0	0	0	42	92.5	0	127.5	2052	0	546	180	0	38.5	0	16500	0	0	0	0	41.5
IgarapéMiri (PA)	460555	2192.75	0	28.25	458362	0	2.75	180	0	0	120	0	30	0	0	284	0	4.25	0	0	0	15.75	175	0	0	1090	0	0	20	0	2.75	0	240	0	0	0	0	0
Inhangapi (PA)	9536.25	4365	0	31.5	5171.25	0	0	356.25	0	0	160	0	0	0	0	252	0	1	0	0	0	30.75	60	0	0	2355	0	76.5	110	0	0	0	924	0	0	0	0	8
Ipixuna do Pará (PA)	16840.8	16840.8	0	0	0	0	20.75	0	0	0	0	0	0	300	0	0	0	490	0	0	0	0	0	0	0	6564.5	0	135	67.5	0	291	0	8250	722	0	0	0	0
Irituia (PA)	6614.5	4589.5	0	56.25	2025	0	0	63	0	0	8.25	0	0	0	0	0	1485	60	0	0	0	105	351	13.5	31.25	625.75	0	144	75	0	31.5	0	1540	0	0	0	0	0
Itaituba (PA)	20887.2	20887.2	5.75	195	0	6.25	13	7497	47	0	187.25	0	25	0	0	42	0	726.75	0	0	0	2375	48.75	0	78.75	6075	0	24.5	3000	0	367.5	0	37.5	0	0	63.75	67.5	4
Itupiranga (PA)	12240.8	11731.8	0	0	509	0	14	2142.75	0	0	90	0	0	0	0	375	0	50	0	0	0	0	0	0	49.75	7304	0	206.25	0	0	1500	0	0	0	0	0	0	0
Jacareacanga (PA)	5746	5746	0	45	0	0	225	1935	0	0	2.5	0	25	0	0	27	0	66.5	0	0	10	0	0	0	0	3240	0	0	163.5	0	6.5	0	0	0	0	0	0	0
Jacundá (PA)	3185	3185	0	30	0	0	252.25	306.75	0	0	0	0	0	0	0	18.25	0	34	0	0	0	0	0	0	0	1824.25	0	152	0	0	427	0	140.5	0	0	0	0	0
Juruti (PA)	11733	11685	0	9	48	0	1.5	46.5	0	0	0	0	10.75	0	0	0	0	15.25	0	0	0	6.5	0	14.75	0	10800	0	5.25	765	7.25	3.25	0	0	0	0	0	0	0
Limoeiro do Ajuru (PA)	8075.5	494.5	0	132.5	7581	0	3	50	0	0	50	0	0	0	0	8	0	1	0	0	0	0	0	0	0	204.75	0	0	0	0	1.75	0	43.5	0	0	0	0	0
Mãe do Rio (PA)	4393.25	4393.25	0	0	0	0	0	0	0	0	0	0	0	0	0	0	0	210	0	0	0	89.5	0	0	0	1066	0	52.5	99	0	195	0	2681.25	0	0	0	0	0
Magalhães Barata (PA)	1770.75	1445.75	0	0	325	0	0	5	0	0	0	0	0	0	0	48	0	1.75	0	0	0	0	0	0	154	696	0	281.25	93.75	0	1	0	165	0	0	0	0	0
Marabá (PA)	14783.5	14723.5	0	99.5	60	0	40	2218.75	0	0	0	0	0	0	0	600	0	45	0	0	0	1.75	33	0	250	7504.25	0	135	0	0	3360	0	0	426.25	0	10	0	0
Maracanã (PA)	3019.5	2874.5	0	13	145	0	1.75	6.25	0	0	0	0	0	0	0	30	88	19	0	0	0	22.75	0	0	36	1017.5	0	90	568.75	0	17	0	962.5	0	0	0	0	2
Marapanim (PA)	3382.5	3353.75	0	11.25	28.75	0	0.25	16.75	0	0	0	0	0	0	0	7	0	22.5	0	0	0	2	0	0	0	2636.25	0	202.5	225	0	10.25	0	220	0	0	0	0	0
Marituba (PA)(2017)	64.25	0	0	0	64.25	0	0	0	0	0	0	0	0	0	0	0	0	0	0	0	0	0	0	0	0	0	0	0	0	0	0	0	0	0	0	0	0	0
Medicilândia (PA)	86838.5	86558.5	0	21.25	280	0	7.25	9165	0	0	75258	43.25	0	0	0	75	0	69.75	0	42	9	165	0	0	70	746.75	0	26.25	120	0	337.5	0	125	0	0	0	277.5	0
Melgaço (PA)	4893.75	2593.75	0	43.75	2300	0	0	50	0	0	0	0	0	0	0	0	0	0	0	0	0	0	0	0	0	2500	0	0	0	0	0	0	0	0	0	0	0	0
Mocajuba (PA)	13650.8	12505.8	0	0	1145	0	7.25	79	0	0	1146.5	0	0	0	0	225	0	2	0	0	0	13.75	0	0	0	1752.25	0	0	0	0	7.25	0	9272.75	0	0	0	0	0
Moju (PA)	74713	35713	0	540	39000	0	32	7500	0	0	27	3	0	3.25	0	7785	7763.25	18.5	0	0	0	214.25	0	0	150	9500.25	0	131	134	0	405	0	1500	0	0	0	0	6.5
Mojuí dos Campos (PA)	17408.2	16928.2	0	225	480	0	450	345	0	0	0	0	23.5	0	0	5	0	73.5	0	345	0	24	12.5	0	87.5	2250	0	250	375	0	2898.5	0	270	9225	0	10	55	3.75
Monte Alegre (PA)	24609.8	24582	0	135	27.75	11.25	45	1125	0	76.25	141.75	0	9	0	0	147	0	1170	0	0	0	247.25	12960	0	45	2231.25	0	14	395.25	0	4870.25	0	270	0	0	14.5	656.25	18
Muaná (PA)	21906.5	120.75	0	0	21785.8	0	0	3.5	0	0	4.75	0	0	0	0	19.75	0	3	0	0	0	0	0	0	0	32.25	0	0	0	0	57.5	0	0	0	0	0	0	0
Nova Esperança do Piriá (PA)	8759	7444.75	0	0	1314.25	0	1	180	0	0	0	0	0	0	0	15	0	140	0	0	0	68.25	0	6	0	2350	0	0	0	0	19.5	0	4665	0	0	0	0	0
Nova Ipixuna (PA)	1358.75	1266.75	0	0	92	0	9.75	447	0	0	6	0	0	0	0	69.25	0	86.75	0	0	0	0	0	0	0	496.75	0	0	0	0	151.25	0	0	0	0	0	0	0
Nova Timboteua (PA)	6534.5	6534.5	0	0	0	0	0	82.5	0	0	0	0	0	0	0	27.75	308.25	84	0	0	0	0	0	0	153	1494	0	101.5	0	0	51	0	4232.5	0	0	0	0	0
Novo Progresso (PA)	22147.8	22058.2	0	75	89.5	1.5	6243.25	210	0	0	22.5	0	6	0	0	50	0	88.5	0	0	0	66	178	0	45	1300	0	50	300	0	1350	0	12.5	12000	0	60	0	0
Novo Repartimento (PA)	49366.5	48155	0	0	1211.5	0	459.5	33096	0	0	8341.5	22	0	0	0	227	0	101.75	0	0	0	36	0	0	0	1972.25	0	0	0	0	3159	0	740	0	0	0	0	0
Óbidos (PA)	15668	15642	0	100	26	0	8.25	213.75	0	0	0	0	35	0	0	10	0	35	0	0	0	39.5	69.25	0	0	14202	0	7	675	0	245.75	0	0	0	0	0	0	1.5
Oeiras do Pará (PA)	30000.8	24491	0	0	5509.75	0	50	773.75	0	0	60	0	0	0	0	363.75	0	0	0	0	0	74.25	472.5	0	0	16800	0	0	0	0	16.75	0	5880	0	0	0	0	0
Oriximiná (PA)	15345.5	15345.5	0	150	0	0	4	133.5	0	0	0	0	31.25	0	0	3	0	65.5	0	0	0	9.5	12.5	0	0	14310	0	13	594	0	19.25	0	0	0	0	0	0	0
Ourém (PA)	4087.25	4085.75	0	0	1.5	0	0	0	0	0	0	0	0	0	0	190	0	69	0	0	0	88.25	0	0.5	75	1537.5	0	0	0	0	58.5	0	2067	0	0	0	0	0
Ourilândia do Norte (PA)	2785.5	2643.25	0	524.25	142.25	0	3.25	302	0	0	883.75	0	0	0	0	9.25	0	32.25	0	0	0	0	0	0	0	733.5	0	0	65	0	90	0	0	0	0	0	0	0
Pacajá (PA)	13997.8	13889.8	0	36.25	108	2.5	157.5	2831	0	0	4534.5	25.25	13.25	0	0	25.25	0	580	0	0	0	66.5	0	0	0	3666.75	0	25.5	180	0	1125	112.25	500	0	0	0	0	8.25
Palestina do Pará (PA)	1983	1983	0	0	0	0	0	1437.5	0	0	0	0	0	0	0	0	0	26.25	0	0	0	0	0	0	0	421.25	0	0	0	0	98	0	0	0	0	0	0	0
Paragominas (PA)	139920	139730	0	0	190.75	0	4520.5	756	0	9.5	0	13.25	0	303.75	0	112.5	0	105	0	118.75	0	0	0	0	168.75	9627.75	0	135	0	0	11284.2	0	7218.75	105356	0	0	0	0
Parauapebas (PA)	25798.2	25415	0	300.75	383.25	0	0	7095.75	0	0	144	10.75	0	0	157.5	550	0	675	0	0	0	0	0	0	682.5	10725	0	432	1650	0	1312.5	0	140	445.5	0	0	1093.75	0
Pau D'Arco (PA)	1693	1693	0	239	0	0	22.75	189	0	0	0	0	163.25	0	0	24	0	4.5	0	0	0	0	0	0	0	440	0	0	0	0	173.25	0	0	437.25	0	0	0	0
PeixeBoi (PA)	2038	2008.75	0	0	29.25	0	0	34.25	0	0	0	0	0	0	0	325	0	140	0	13.5	0	4	2.25	1.5	55	998.75	0	0	45	0	85	0	304.5	0	0	0	0	0
Piçarra (PA)	4925.25	4925.25	0	0	0	0	0	180	0	0	0	0	0	0	0	0	0	24	0	0	0	0	0	0	0	1065	0	0	138.5	0	3517.75	0	0	0	0	0	0	0
Placas (PA)	27122	27122	0	37.5	0	0	198	6615	0	0	13841.2	0	41.25	0	0	4.5	0	229.75	0	0	25	13.5	0	0	0	1350	0	0	240	0	495	0	3120	438.75	0	0	0	472.5
Ponta de Pedras (PA)	5385.75	122.25	0	0	5263.5	0	0	0	0	0	0	0	0	0	0	37.5	0	14.5	0	0	0	0	0	0	0	6.75	0	0	50	0	13.5	0	0	0	0	0	0	0
Portel (PA)	37688	19125.5	0	0	18562.5	0	0	0	0	0	0	0	0	0	0	0	0	0	0	0	0	74.5	0	0	0	19035	0	0	0	0	16	0	0	0	0	0	0	0
Porto de Moz (PA)	2524.25	1774.25	0	367.5	750	0	33.5	270	0	0	22	0	13	0	0	117	0	30	0	0	0	8	10.75	0	28.75	468.75	0	143	67.5	0	50.5	0	144	0	0	0	0	0
Prainha (PA)	6597.5	5877.5	0	210	720	0	39	270	0	0	13.25	30	12.5	0	0	112.5	0	0	0	0	0	118.25	348.75	0	72	4050	0	78.5	202.5	0	75	0	100	0	0	0	125	20.25
Primavera (PA)	1658	1658	0	0	0	0	0.5	0	0	0	0	0	0	0	0	48.5	0	96	0	0	0	0	0	0	0	1248	0	0	0	0	38.75	0	226.25	0	0	0	0	0
Quatipuru (PA)	970.5	942.5	0	3.75	28	0	0	47.5	0	0	0	0	0	0	0	7	0	35	0	0	0	5.5	3.75	0.25	0	614.5	0	42	171.5	0	6.75	0	0	0	0	5	0	0
Redenção (PA)	12567.5	12567.5	0	162	0	0	630	225	0	0	0	0	104.5	0	0	216	0	62.75	0	0	0	0	0	0	204	5156.25	0	0	0	0	1413.5	0	0	4353.5	40	0	0	0
Rio Maria (PA)	4507	4507	0	3321	0	0	34.75	78.25	0	0	0	0	0	0	0	82.5	0	36.25	0	0	0	0	0	0	0	48	0	0	0	0	480	0	0	349.75	76.5	0	0	0
Rondon do Pará (PA)	40386.8	40386.8	0	0	0	0	67.5	337.5	0	0	0	0	0	0	0	19	0	10.5	0	0	0	0	0	0	0	1055.75	0	0	112.5	0	1089	0	0	37500	0	0	195	0
Rurópolis (PA)	9174.75	9174.75	175	56.25	0	0	464	1750	0	0	1884	0	175	0	0	12	0	315	0	0	6.25	22.5	24.5	0	0	1912.5	0	0	937.5	0	747.75	0	180	206.5	0	0	0	306
Salinópolis (PA)	815.75	815.75	0	3.25	0	0	0.5	22.5	0	0	0	0	0	0	0	168.75	0	37.5	0	0	0	0	0	0	0	550.25	0	24	0	0	9	0	0	0	0	0	0	0
Salvaterra (PA)	3937	3727	0	3382.5	210	0	225	0	0	0	0	0	0	0	0	34.5	0	0	0	0	0	0	0	0	0	85	0	0	0	0	0	0	0	0	0	0	0	0
Santa Bárbara do Pará (PA)	63.25	2.5	0	0	60.75	0	0.75	0	0	0	0	0	0	0	0	0	0	0	0	0	0	0	0	0	0	0	0	0	0	0	1.75	0	0	0	0	0	0	0
Santa Izabel do Pará (PA)	3632.25	1007.25	0	0	2625	0	0	150	0	0	0	0	0	0	0	60	486	0	0	0	0	90	50.25	0	69.75	0	0	101.25	0	0	0	0	0	0	0	0	0	0
Santa Luzia do Pará (PA)	2839.5	2786.25	0	0	53.25	0	1	119.75	0	0	0	0	0	0	0	73.5	0	168	0	0	0	31	0	11.75	0	844	0	0	0	0	32	0	1500	0	0	0	0	5.25
Santa Maria das Barreiras (PA)	16549.2	16549.2	0	900	0	0	1687.5	168.75	0	0	0	0	194.25	0	0	63.25	0	149.5	0	0	0	0	0	0	98.5	2030	0	0	162.5	0	1673	0	0	9422	0	0	0	0
Santa Maria do Pará (PA)	10768.5	10318.5	0	54	450	0	0	0	0	0	0	0	0	0	0	88	660	3	0	0	0	0	0	0	0	7875	0	156	137.5	0	43.25	0	1237.5	0	0	0	0	64.25
Santana do Araguaia (PA)	52888	52888	0	100	0	0	937.5	145.75	0	679.75	0	0	92	0	0	41.75	0	0	0	0	0	0	0	0	0	3000	0	0	68.75	0	788.5	0	0	47034	0	0	0	0
Santarém (PA)	58528.8	58431.8	0	35	97	0	522	525	0	0	142.5	10	14.25	0	0	44.75	0	433.25	0	0	0	624	246	0	93.5	35920.5	0	288	2100	0	3013.5	0	336	13770	0	78.5	225	10
Santarém Novo (PA)	1544.5	1544.5	0	0	0	0	2.5	0	0	0	0	0	0	0	0	37.5	0	84.5	0	0	0	0	0	0	82.5	1044	0	0	0	0	13.5	0	280	0	0	0	0	0
Santo Antônio do Tauá (PA)	18698.2	17167	0	131.25	1531.25	0	0	965.25	0	0	0	0	0	0	0	918.75	7728	16.25	0	0	0	38.5	240	0	920	391.25	0	378	210	0	4.75	0	5225	0	0	0	0	0
São Caetano de Odivelas (PA)	1713.75	1275	0	5.25	438.75	0	3.25	42	0	0	0	0	0	0	0	100	0	4	0	0	0	54	24	0	144	540	0	0	25	0	2.25	0	330	0	0	0	0	1.25
São Domingos do Araguaia (PA)	4145.5	3896.5	0	25	249	0	0	1321.25	0	0	54.75	0	0	0	0	40	0	198	0	0	0	0	0	0	0	1977.5	0	0	0	0	280	0	0	0	0	0	0	0
São Domingos do Capim (PA)	18135.8	16479.5	0	0	1656.25	0	0	98	0	0	276.75	0	0	0	0	84	640	60	0	0	0	14	0	0	0	12000	0	108	56.25	0	40	0	3102.5	0	0	0	0	0
São Félix do Xingu (PA)	41568.5	41568.5	0	645.75	0	0	37	2880	0	0	6716.75	0	0	0	0	22.5	0	571	0	0	0	0	0	0	0	15740	0	0	1874.25	0	13050	0	0	0	0	0	31.25	0
São Francisco do Pará (PA)	8494.75	7926	0	45	568.75	0	0	189	0	0	0	0	0	0	0	70	384	4.5	0	0	0	70.25	131.25	0	532	4500	0	84	90	0	20.25	0	1787.5	0	0	0	0	18.25
São Geraldo do Araguaia (PA)	11014.8	11014.8	0	140.75	0	0	0	5425.75	0	0	2492.75	0	0	0	0	0	0	37.75	0	0	0	0	0	0	0	806.25	0	337.5	328.25	0	1445.75	0	0	0	0	0	0	0
São João da Ponta (PA)	913	913	0	150	0	0	0.25	0	0	0	0	0	0	0	0	12.5	96	2.5	0	0	0	0	0	0	0	300	0	117.5	35.25	0	1	0	198	0	0	0	0	0
São João de Pirabas (PA)	1072.25	1034.25	0	0	38	0	0.75	24	0	0	0	0	0	7.25	0	4.75	0	14	0	0	0	7.5	0	0	11.5	792.75	0	0	125	0	1.75	0	45	0	0	0	0	0
São João do Araguaia (PA)	3733.25	3233.25	0	250	500	0	0	816.5	0	0	0	0	0	0	0	80	0	48	0	0	0	0	0	0	46.25	603.75	0	159.75	375	0	84	0	0	770	0	0	0	0
São Miguel do Guamá (PA)	10447	8467	0	40.5	1980	0	0	46.25	0	0	0	0	0	0	0	140	160	210	0	0	0	27	0	0	79.25	6750	0	0	189	0	0	0	825	0	0	0	0	0
São Sebastião da Boa Vista (PA)	13019	19	0	0	13000	0	0	0	0	0	0	0	0	0	0	0	0	0	0	0	0	0	0	0	0	19	0	0	0	0	0	0	0	0	0	0	0	0
Sapucaia (PA)	796	796	0	0	0	0	0	120.5	0	0	0	0	0	0	0	0	0	0	0	0	0	0	0	0	0	100	0	0	0	0	575.5	0	0	0	0	0	0	0
Senador José Porfírio (PA)	6125	6125	0	37.5	0	0	37.5	1555.5	0	0	1955	10.75	12	0	0	60	0	212.5	0	0	0	187.5	0	0	0	1219.5	0	0	77	0	600.25	0	160	0	0	0	0	0
Soure (PA)	35	35	0	0	0	0	0	0	0	0	0	0	0	0	0	35	0	0	0	0	0	0	0	0	0	0	0	0	0	0	0	0	0	0	0	0	0	0
Tailândia (PA)	40614.2	39751.5	0	9.5	862.75	0	300	172.5	0	0	20.75	0	0	77	0	424.5	25506.2	82.25	0	0	0	10.75	28.25	0	0	1659.25	0	37.25	35.5	0	8506.5	7.5	468	2405.75	0	0	0	0
Terra Alta (PA)	2317	1921	0	15.75	396	0	0	17	0	0	0	0	0	0	0	13	276	7	0	0	0	9	0	0	36	960	0	42	109.5	0	4.25	0	429	0	0	0	0	2.5
Terra Santa (PA)	169.5	137.75	0	6	31.75	0	0	0.5	0	0	0	0	5	0	0	0	0	0	0	0	0	7	0	0	0	75.25	0	2.75	36	0	5.25	0	0	0	0	0	0	0
ToméAçu (PA)	46960	43517.5	0	0	3442.5	0	11	123.75	0	0	5497.5	0	0	0	0	240	10335	42	0	0	0	39.75	93.75	0	0	4643.5	0	168	750	0	73.25	0	21500	0	0	0	0	0
Tracuateua (PA)	7491.75	7431.75	0	43.75	60	0	84.25	63.75	18.75	0	0	0	0	7.5	0	464.75	0	1925.25	15	0	0	77	7.25	0	16.75	4392.25	7	4.25	98.25	0	7.5	0	129	69.5	0	0	0	0
Trairão (PA)	23534	23481	0	140	53	0	630	7875	31.25	0	1450	5	50	0	0	132.75	0	842.25	0	0	0	78.75	80	0	0	9750	0	0	850	0	1512.5	0	30	0	0	0	22.5	1
Tucumã (PA)	10654.2	10632.2	0	0	22	0	2.75	157.5	0	0	9181.75	0	0	0	0	10.5	0	9	0	0	0	0	0	0	0	411.5	0	0	0	0	859.25	0	0	0	0	0	0	0
Tucuruí (PA)	35538.8	20603.5	0	0	14935.2	0	1097.5	10645.8	0	0	1750	48.75	0	0	0	336	0	191.25	0	0	0	96	0	0	0	4184.5	0	0	0	0	303.75	0	1950	0	0	0	0	0
Ulianópolis (PA)	78701.2	78581.2	0	0	120	0	4523.5	72	0	0	0	0	17800	57.75	0	75	0	0	0	38.25	0	0	0	0	0	498	12	0	0	0	7753	0	272.25	47437.5	0	0	0	42
Uruará (PA)	30064.5	30045	0	42.25	19.5	0	107.5	3758.25	0	0	19752.8	18	0	0	0	60	0	160	0	0	0	120	0	0	0	2504.25	0	20	345.25	0	837.5	0	625	285	0	0	1406.25	3
Vigia (PA)	2332	1852	0	47	480	0	0	163.75	0	0	0	0	0	0	0	162	96	0	0	0	0	72.25	0	0	154	444	0	157.5	0	0	0	0	555.5	0	0	0	0	0
Viseu (PA)	31734.8	28323.8	0	0	3411	0	75	2843.75	0	0	0	0	0	0	0	129	0	1140.75	0	0	0	11.75	29	135	0	20349.5	0	26.25	64	0	652.5	0	2850	0	0	17.25	0	0
Vitória do Xingu (PA)	9525.75	9525.75	0	187.5	0	0	10	995.5	0	0	6820	0	9	0	0	0	0	50.25	0	0	0	135	10	0	37	1011	0	41.75	48	0	150	0	0	0	0	5	0	15.75
Xinguara (PA)	2892.5	2874.25	0	0	18.25	0	3.5	241.5	0	0	214	0	21	0	0	67.25	0	2.25	0	0	0	0	0	0	131.25	817.5	0	0	0	0	1376	0	0	0	0	0	0	0
