# Supplementary material for: The Value of Crop Production and Pollination Services in the Eastern Amazon
Source: Neotrop Entomol. 2020 Jun 15;49(4):545–56. doi: 10.1007/s13744-020-00791-w (PMC7445157; doi:10.1007/s13744-020-00791-w)
Supplement: Supplementary file 2 — Number of crops, gross domestic product value, total crop production value, total pollination service value and values without açai for each municipality and for each micro region in Pará state for the year 2016 (XLSX 36 kb) [file 13744_2020_791_MOESM2_ESM.xlsx]

## Sheet: real
The value of crop production and pollination services in the Eastern Amazon. Neotropical Entomology. RC Borges¹,², RM Brito¹, VL Imperatriz-Fonseca³, TC Giannini¹,². 1.Instituto Tecnológico Vale Desenvolvimento Sustentável, Belém, Pará, Brazil 2.Universidade Federal do Pará, Belém, Pará, Brazil. 3. Universidade de São Paulo, São Paulo, São Paulo, Brasil. Corresponding author: Rafael Cabral Borges…
Municipality	Total crop production value (2016) (mil R$)	Pollination service value (2016) (mil R$)	Pollination service value without açai (2016) (mil R$)	%GDP
Abaetetuba (PA)	674005	427356	1476	63.4055	369000
Abel Figueiredo (PA)	4232	206.9	206.9	4.88894	51725
Acará (PA)	296359	62421.2	11233.8	21.0627	2.80844e+06
Afuá (PA)	1132	0	0	0	0
Água Azul do Norte (PA)	20310	623	568.4	3.06745	142100
Alenquer (PA)	118272	7333.4	4308.3	6.20045	1.07707e+06
Almeirim (PA)	11891	4866.7	886.75	40.9276	221688
Altamira (PA)	123318	40808.4	40288.4	33.092	1.00721e+07
Anajás (PA)	2681	536.25	0	20.0019	0
Ananindeua (PA)	216	0	0	0	0
Anapu (PA)	44582	27810.5	26289.5	62.3804	6.57236e+06
Augusto Corrêa (PA)	28699	1266.75	868.3	4.41392	217075
Aurora do Pará (PA)	68793	3812.25	838.5	5.54162	209625
Aveiro (PA)	23580	2849.75	2502	12.0855	625500
Bagre (PA)	2768	585	0	21.1344	0
Baião (PA)	56604	2605.15	849.5	4.60241	212375
Bannach (PA)	403	72.85	72.85	18.0769	18212.5
Barcarena (PA)	404486	255122	3354.4	63.073	838600
Belém (PA)	7616	4602	0	60.4254	0
Belterra (PA)	69749	12271	12089	17.593	3.02224e+06
Benevides (PA)	2324	1495	0	64.3287	0
Bom Jesus do Tocantins (PA)	11829	3419.15	1684.3	28.9048	421075
Bonito (PA)	18845	889.65	850.65	4.72088	212663
Bragança (PA)	43291	1126.8	521	2.60285	130250
Brasil Novo (PA)	46110	33177.4	33099.4	71.9528	8.27486e+06
Brejo Grande do Araguaia (PA)	16925	697.1	697.1	4.11876	174275
Breu Branco (PA)	65274	7031.6	3909	10.7724	977250
Breves (PA)	9585	5272.15	0	55.0042	0
Bujaru (PA)	123712	59622.2	654.2	48.1944	163550
Cachoeira do Arari (PA)	41534	9857.9	7.7	23.7345	1925
Cachoeira do Piriá (PA)	15655	242.35	0	1.54807	0
Cametá (PA)	221116	90505.9	22146.7	40.9314	5.53667e+06
Canaã dos Carajás (PA)	26144	1766.45	1766.45	6.75662	441612
Capanema (PA)	30467	1644.05	1484.8	5.39617	371200
Capitão Poço (PA)	178053	28052.5	27576	15.7551	6.89401e+06
Castanhal (PA)	108880	17349.9	7053.9	15.9349	1.76348e+06
Chaves (PA)	283	0	0	0	0
Colares (PA)	1219	347.85	201.6	28.5357	50400
Conceição do Araguaia (PA)	24097	1603.05	1603.05	6.65249	400762
Concórdia do Pará (PA)	107907	15930.5	5619.55	14.7632	1.40489e+06
Cumaru do Norte (PA)	66660	13817.1	13817.1	20.7278	3.45429e+06
Curionópolis (PA)	13863	444.55	327.55	3.20674	81887.5
Curralinho (PA)	12253	4196.05	296.05	34.2451	74012.5
Curuá (PA)	4318	2925.2	1259.9	67.7443	314975
Curuçá (PA)	24054	6501.85	5565.85	27.0302	1.39146e+06
Dom Eliseu (PA)	368150	74933.1	74734.9	20.354	1.86837e+07
Eldorado do Carajás (PA)	14475	1082.1	1082.1	7.47565	270525
Faro (PA)	2666	143.2	143.2	5.37134	35800
Floresta do Araguaia (PA)	331854	12598.9	12598.9	3.79652	3149725
Garrafão do Norte (PA)	53668	3181.15	1027.7	5.92746	256925
Goianésia do Pará (PA)	12318	240.8	240.8	1.95486	60200
Gurupá (PA)	11224	3734.1	770.1	33.2689	192525
IgarapéAçu (PA)	100487	5559.45	4103.45	5.53251	1.02586e+06
IgarapéMiri (PA)	1842221	1.19258e+06	832.6	64.7357	208150
Inhangapi (PA)	38145	15046.5	1601.25	39.4455	400313
Ipixuna do Pará (PA)	67363	1889.5	1889.5	2.80495	472375
Irituia (PA)	26458	6548.8	1283.8	24.7517	320950
Itaituba (PA)	83549	14988	14988	17.9392	3747000
Itupiranga (PA)	48963	2844.1	1520.7	5.80867	380175
Jacareacanga (PA)	22984	697.1	697.1	3.03298	174275
Jacundá (PA)	12740	602.65	602.65	4.73038	150662
Juruti (PA)	46932	3088.85	2964.05	6.58154	741012
Limoeiro do Ajuru (PA)	32302	19908.8	198.2	61.6333	49550
Mãe do Rio (PA)	17573	707.2	707.2	4.02436	176800
Magalhães Barata (PA)	7083	2349.15	1504.15	33.166	376038
Marabá (PA)	59134	1758	1602	2.97291	400500
Maracanã (PA)	12078	2962	2585	24.5239	646250
Marapanim (PA)	13530	1712.75	1638	12.6589	409500
Marituba (PA)	257	167.05	0	65	0
Medicilândia (PA)	347354	288429	287701	83.0362	7.19254e+07
Melgaço (PA)	19575	5980	0	30.5492	0
Mocajuba (PA)	54603	7572.85	4595.85	13.8689	1.14896e+06
Moju (PA)	298852	112103	10702.8	37.5111	2.67569e+06
Mojuí dos Campos (PA)	69633	13952	12704	20.0364	3.17599e+06
Monte Alegre (PA)	98439	4518.2	4446.05	4.58985	1.11151e+06
Muaná (PA)	87626	56681.4	38.4	64.6855	9600
Nova Esperança do Piriá (PA)	35036	3528.3	111.25	10.0705	27812.5
Nova Ipixuna (PA)	5435	348.6	109.4	6.41398	27350
Nova Timboteua (PA)	26138	522.5	522.5	1.99901	130625
Novo Progresso (PA)	88591	13803.2	13570.5	15.5808	3392625
Novo Repartimento (PA)	197466	35152.9	32003	17.802	8.00076e+06
Óbidos (PA)	62672	2716	2648.4	4.33367	662100
Oeiras do Pará (PA)	120003	14991.4	666	12.4925	166500
Oriximiná (PA)	61382	2332.2	2332.2	3.79949	583050
Ourém (PA)	16349	310.95	307.05	1.90195	76762.5
Ourilândia do Norte (PA)	11142	3990.8	3620.95	35.8176	905238
Pacajá (PA)	55991	18528	18247.2	33.0909	4.56179e+06
Palestina do Pará (PA)	7932	5.25	5.25	0.0661876	1312.5
Pará	11802078	3.93289e+06	1.39051e+06	33.3237
Paragominas (PA)	559681	107158	106662	19.1462	2.66654e+07
Parauapebas (PA)	103193	13576.8	12580.3	13.1567	3145075
Pau D'Arco (PA)	6772	462.15	462.15	6.82442	115538
PeixeBoi (PA)	8152	650.15	574.1	7.97534	143525
Piçarra (PA)	19701	531.1	531.1	2.6958	132775
Placas (PA)	108488	54170.9	54170.9	49.9327	1.35427e+07
Ponta de Pedras (PA)	21543	13915.5	230.4	64.5941	57600
Portel (PA)	150752	48337	74.5	32.0639	18625
Porto de Moz (PA)	10097	2970.25	1020.25	29.4172	255062
Prainha (PA)	26390	3594.35	1722.35	13.6201	430588
Primavera (PA)	6632	67.7	67.7	1.02081	16925
Quatipuru (PA)	3882	904.6	831.8	23.3024	207950
Redenção (PA)	50270	4622.85	4622.85	9.19604	1.15571e+06
Rio Maria (PA)	18028	439.5	439.5	2.43787	109875
Rondon do Pará (PA)	161547	38455.6	38455.6	23.8046	9613900
Rurópolis (PA)	36699	11558.2	11558.2	31.4945	2.88954e+06
Salinópolis (PA)	3263	267.45	267.45	8.19644	66862.5
Salvaterra (PA)	15748	580.5	34.5	3.68618	8625
Santa Bárbara do Pará (PA)	253	157.95	0	62.4308	0
Santa Cruz do Arari	no information
Santa Izabel do Pará (PA)	14529	7470.9	645.9	51.4206	161475
Santa Luzia do Pará (PA)	11358	277.6	139.15	2.44409	34787.5
Santa Maria das Barreiras (PA)	66197	10152.4	10152.4	15.3366	2.53809e+06
Santa Maria do Pará (PA)	43074	2518.75	1348.75	5.8475	337187
Santana do Araguaia (PA)	211552	47337	47337	22.3761	11834250
Santarém (PA)	234115	25024.9	24772.7	10.6891	6193175
Santarém Novo (PA)	6178	70.9	70.9	1.14762	17725
Santo Antônio do Tauá (PA)	74793	8905.75	4924.5	11.9072	1231125
São Caetano de Odivelas (PA)	6855	1419.6	278.85	20.709	69712.5
São Domingos do Araguaia (PA)	16582	935.05	287.65	5.63895	71912.5
São Domingos do Capim (PA)	72543	6220.05	1913.8	8.57429	478450
São Félix do Xingu (PA)	166274	32863.8	32863.8	19.7648	8.21594e+06
São Francisco do Pará (PA)	33979	2467.95	989.2	7.26316	247300
São Geraldo do Araguaia (PA)	44059	12009.8	12009.8	27.2586	3.00246e+06
São João da Ponta (PA)	3652	612.65	612.65	16.7757	153162
São João de Pirabas (PA)	4289	598.4	499.6	13.952	124900
São João do Araguaia (PA)	14933	4200.9	2900.9	28.1317	725225
São Miguel do Guamá (PA)	41788	6123.05	975.05	14.6527	243763
São Sebastião da Boa Vista (PA)	52076	33800	0	64.9051	0
Sapucaia (PA)	3184	0	0	0	0
Senador José Porfírio (PA)	24500	8022.35	8022.35	32.7443	2.00559e+06
Soure (PA)	140	35	35	25	8750
Tailândia (PA)	162457	10634.1	8391	6.54582	2097750
Terra Alta (PA)	9268	1691.6	662	18.2521	165500
Terra Santa (PA)	678	236.8	154.25	34.9263	38562.5
ToméAçu (PA)	187840	35684.6	26734.1	18.9973	6.68351e+06
Tracuateua (PA)	29967	1552.65	1396.65	5.1812	349162
Trairão (PA)	94136	9321.45	9183.65	9.90211	2.29591e+06
Tucumã (PA)	42617	34960.2	34903	82.0333	8.72574e+06		#DIV/0!
Tucuruí (PA)	142155	46000.7	7169	32.3595	1792250
Ulianópolis (PA)	314805	47990.1	47678.1	15.2444	11919525
Uruará (PA)	120258	80670.9	80620.2	67.0816	2.01551e+07
Vigia (PA)	9328	2130.75	882.75	22.8425	220688
Viseu (PA)	126939	9583.9	715.3	7.55	178825
Vitória do Xingu (PA)	38103	26413.7	26413.7	69.3217	6.60341e+06
Xinguara (PA)	11570	954.6	907.15	8.25065	226788

## Sheet: dolar
The value of crop production and pollination services in the Eastern Amazon. Neotropical Entomology. RC Borges¹,², RM Brito¹, VL Imperatriz-Fonseca³, TC Giannini¹,². 1.Instituto Tecnológico Vale Desenvolvimento Sustentável, Belém, Pará, Brazil 2.Universidade Federal do Pará, Belém, Pará, Brazil. 3. Universidade de São Paulo, São Paulo, São Paulo, Brasil. Corresponding author: Rafael Cabral Borges…
Municipality	State Microregion	number of crops	GDP (US$)	Crop production value (2016) (US$)	Crop production value without açai (2016) (US$)	Pollination service value (2016) (US$)	Pollination service value without açai (2016) (US$	GDP % pollination service	GDP % pollination service without açai
Palestina do Pará (PA)	Marabá	4	16218750	1983000	1983000	1312.5	1312.5	0.00809249	0.00809249
Marituba (PA)	Belém	1	432166000	64250	0	41762.5	0	0.00966353	0
Belém (PA)	Belém	2	7356738250	1904000	134000	1150500	0	0.0156387	0
Soure (PA)	Arari	1	44872750	35000	35000	8750	8750	0.0194996	0.0194996
Marabá (PA)	Marabá	14	1869918750	14783500	14723500	439500	400500	0.0235037	0.021418
Terra Santa (PA)	Óbidos	9	114569000	169500	137750	59200	38562.5	0.0516719	0.0336588
Primavera (PA)	Bragantina	6	30030250	1658000	1658000	16925	16925	0.0563598	0.0563598
Goianésia do Pará (PA)	Paragominas	11	93448250	3079500	3079500	60200	60200	0.0644207	0.0644207
Salinópolis (PA)	Salgado	8	103379500	815750	815750	66862.5	66862.5	0.0646767	0.0646767
Curionópolis (PA)	Parauapebas	6	148170250	3465750	3420750	111137	81887.5	0.0750066	0.0552658
Canaã dos Carajás (PA)	Parauapebas	8	585868500	6536000	6536000	441612	441612	0.0753774	0.0753774
Xinguara (PA)	Redenção	10	289019750	2892500	2874250	238650	226788	0.0825722	0.0784678
Bannach (PA)	São Felix do Xingu	7	19900000	100750	100750	18212.5	18212.5	0.0915201	0.0915201
Bragança (PA)	Bragantina	14	264430750	10822750	10589750	281700	130250	0.106531	0.0492568
Parauapebas (PA)	Parauapebas	16	3159561500	25798250	25415000	3.39419e+06	3145075	0.107426	0.0995415
Santa Bárbara do Pará (PA)	Belém	3	36599000	63250	2500	39487.5	0	0.107892	0
Rio Maria (PA)	Redenção	9	101757250	4507000	4507000	109875	109875	0.107978	0.107978
Benevides (PA)	Belém	2	322412000	581000	6000	373750	0	0.115923	0
Jacundá (PA)	Tucuruí	9	122254000	3185000	3185000	150662	150662	0.123237	0.123237
Oriximiná (PA)	Óbidos	12	453127000	15345500	15345500	583050	583050	0.128673	0.128673
Cachoeira do Piriá (PA)	Guamá	11	42890750	3913750	6592000	60587.5	0	0.14126	0
Água Azul do Norte (PA)	Parauapebas	8	108028500	5077500	5056500	155750	142100	0.144175	0.131539
Santarém Novo (PA)	Bragantina	7	12104750	1544500	1544500	17725	17725	0.14643	0.14643
Capanema (PA)	Bragantina	13	246009750	7616750	7555500	411012	371200	0.167072	0.150888
Ourém (PA)	Guamá	9	44178000	4087250	4085750	77737.5	76762.5	0.175964	0.173757
Santa Luzia do Pará (PA)	Guamá	11	36639000	2839500	2786250	69400	34787.5	0.189416	0.0949466
Mãe do Rio (PA)	Guamá	7	70869000	4393250	4393250	176800	176800	0.249474	0.249474
Nova Ipixuna (PA)	Tucuruí	8	33633500	1358750	1266750	87150	27350	0.259117	0.0813177
Abel Figueiredo (PA)	Paragominas	7	19914500	1058000	1058000	51725	51725	0.259735	0.259735
Faro (PA)	Óbidos	10	13555000	666500	666500	35800	35800	0.264109	0.264109
Piçarra (PA)	Redenção	5	50115500	4925250	4925250	132775	132775	0.264938	0.264938
Redenção (PA)	Redenção	11	411165250	12567500	12567500	1.15571e+06	1.15571e+06	0.281082	0.281082
Anajás (PA)	Furos de Breves	4	47306250	670250	464000	134062	0	0.283393	0
Jacareacanga (PA)	Itaituba	11	59470250	5746000	5746000	174275	174275	0.293046	0.293046
Conceição do Araguaia (PA)	Conceição do Araguaia	9	135671500	6024250	6024250	400762	400762	0.295392	0.295392
Juruti (PA)	Óbidos	13	235038000	11733000	11685000	772213	741012	0.328548	0.315273
Eldorado do Carajás (PA)	Parauapebas	8	80675250	3618750	3618750	270525	270525	0.335326	0.335326
Bagre (PA)	Portel	4	41960250	692000	467000	146250	0	0.348544	0
São Domingos do Araguaia (PA)	Marabá	8	62681000	4145500	3896500	233762	71912.5	0.37294	0.114728
Salvaterra (PA)	Arari	5	38841750	3937000	3727000	145125	8625	0.373631	0.0222055
Ipixuna do Pará (PA)	Guamá	9	119694000	16840750	16840750	472375	472375	0.394652	0.394652
São João de Pirabas (PA)	Salgado	12	37401500	1072250	1034250	149600	124900	0.399984	0.333944
Augusto Corrêa (PA)	Bragantina	17	77323250	7174750	7021500	316688	217075	0.409563	0.280737
Óbidos (PA)	Óbidos	14	153058250	15668000	15642000	679000	662100	0.443622	0.43258
Nova Timboteua (PA)	Bragantina	9	28986750	6534500	6534500	130625	130625	0.450637	0.450637
Colares (PA)	Salgado	8	18108250	304750	248500	86962.5	50400	0.480237	0.278326
Castanhal (PA)	Castanhal	16	900734750	27220000	23260000	4337475	1.76348e+06	0.481549	0.195782
Pau D'Arco (PA)	Redenção	9	21676250	1693000	1693000	115538	115538	0.533014	0.533014
Santarém (PA)	Santarém	21	1143295000	58528750	58431750	6256225	6193175	0.54721	0.541695
Itupiranga (PA)	Tucuruí	10	127704500	12240750	11731750	711025	380175	0.556774	0.297699
Vigia (PA)	Salgado	10	91337750	2332000	1852000	532688	220688	0.583206	0.241617
Curralinho (PA)	Furos de Breves	14	164559000	3063250	1563250	1.04901e+06	74012.5	0.637469	0.0449763
Tracuateua (PA)	Bragantina	19	57868000	7491750	7431750	388162	349162	0.670772	0.603378
Monte Alegre (PA)	Santarém	21	167912000	24609750	24582000	1.12955e+06	1.11151e+06	0.672704	0.661961
Ourilândia do Norte (PA)	São Felix do Xingu	10	135373500	2785500	2643250	997700	905238	0.736998	0.668696
Breves (PA)	Furos de Breves	4	171434500	2396250	368500	1.31804e+06	0	0.768829	0
Baião (PA)	Cametá	8	84459750	14151000	13475750	651288	212375	0.771122	0.251451
Marapanim (PA)	Salgado	12	54595500	3382500	3353750	428188	409500	0.784291	0.750062
Bonito (PA)	Bragantina	9	27075250	4711250	4696250	222413	212663	0.821461	0.78545
Almeirim (PA)	Almeirim	13	147327500	2972750	1442000	1.21668e+06	221688	0.82583	0.150473
Brejo Grande do Araguaia (PA)	Marabá	7	19076750	4231250	4231250	174275	174275	0.913547	0.913547
São Miguel do Guamá (PA)	Guamá	11	165078500	10447000	8467000	1.53076e+06	243763	0.927294	0.147665
Itaituba (PA)	Itaituba	21	400371250	20887250	20887250	3747000	3747000	0.935881	0.935881
Santa Maria do Pará (PA)	Bragantina	11	66999000	10768500	10318500	629687	337187	0.939846	0.503272
Tucuruí (PA)	Tucuruí	11	1088417250	35538750	20603500	1.15002e+07	1792250	1.0566	0.164666
PeixeBoi (PA)	Bragantina	13	15083750	2038000	2008750	162538	143525	1.07757	0.951521
Quatipuru (PA)	Bragantina	13	20807250	970500	942500	226150	207950	1.08688	0.999411
Alenquer (PA)	Santarém	17	164872500	29568000	28404500	1.83335e+06	1.07707e+06	1.11198	0.653278
São Caetano de Odivelas (PA)	Salgado	14	30286000	1713750	1275000	354900	69712.5	1.17183	0.230181
Santa Izabel do Pará (PA)	Castanhal	8	157399250	3632250	1007250	1867725	161475	1.18662	0.102589
Tailândia (PA)	Tomé-Açu	18	218444000	40614250	39751500	2.65854e+06	2097750	1.21703	0.960315
São Francisco do Pará (PA)	Bragantina	15	48765250	8494750	7926000	616988	247300	1.26522	0.507123
Aurora do Pará (PA)	Guamá	11	74566000	17198250	16054500	953062	209625	1.27815	0.281127
Prainha (PA)	Santarém	18	69963750	6597500	5877500	898588	430588	1.28436	0.615444
Porto de Moz (PA)	Almeirim	16	56902750	2524250	1774250	742562	255062	1.30497	0.448243
Breu Branco (PA)	Tucuruí	15	134120250	16318500	15117500	1.7579e+06	977250	1.31069	0.728637
Maracanã (PA)	Salgado	15	52433500	3019500	2874500	740500	646250	1.41227	1.23251
Garrafão do Norte (PA)	Guamá	11	55150250	13417000	12588750	795288	256925	1.44204	0.465864
Viseu (PA)	Guamá	14	165883000	31734750	28323750	2.39598e+06	178825	1.44438	0.107802
São João da Ponta (PA)	Salgado	10	10086000	913000	913000	153162	153162	1.51857	1.51857
Altamira (PA)	Altamira	23	618193250	30829500	30629500	1.02021e+07	1.00721e+07	1.65031	1.62928
IgarapéAçu (PA)	Bragantina	15	83457250	25121750	24561750	1.38986e+06	1.02586e+06	1.66536	1.22921
Gurupá (PA)	Portel	13	51641000	2806000	1666000	933525	192525	1.80772	0.372814
Nova Esperança do Piriá (PA)	Guamá	10	45295750	8759000	7444750	882075	27812.5	1.94737	0.061402
São Domingos do Capim (PA)	Guamá	12	79713000	18135750	16479500	1.55501e+06	478450	1.95076	0.600216
Bom Jesus do Tocantins (PA)	Paragominas	12	38371000	2957250	2290000	854788	421075	2.22769	1.09738
São Félix do Xingu (PA)	São Felix do Xingu	10	353440250	41568500	41568500	8.21594e+06	8.21594e+06	2.32456	2.32456
Aveiro (PA)	Itaituba	18	30645750	5895000	5761250	712438	625500	2.32475	2.04107
Terra Alta (PA)	Salgado	14	17403250	2317000	1921000	422900	165500	2.43001	0.950972
Curuçá (PA)	Salgado	15	66489000	6013500	5653500	1.62546e+06	1.39146e+06	2.44471	2.09277
Novo Progresso (PA)	Itaituba	19	140106250	22147750	22058250	3450800	3392625	2.46299	2.42147
Vitória do Xingu (PA)	Altamira	15	253230250	9525750	9525750	6.60341e+06	6.60341e+06	2.60767	2.60767
Curuá (PA)	Santarém	9	27154250	1079500	439000	731300	314975	2.69313	1.15995
Mocajuba (PA)	Cametá	10	69966250	13650750	12505750	1.89321e+06	1.14896e+06	2.70589	1.64217
Santo Antônio do Tauá (PA)	Castanhal	14	77944500	18698250	17167000	2.22644e+06	1231125	2.85644	1.57949
Irituia (PA)	Guamá	15	54789000	6614500	4589500	1637200	320950	2.98819	0.585793
Trairão (PA)	Itaituba	18	77488750	23534000	23481000	2.33036e+06	2.29591e+06	3.00736	2.9629
Oeiras do Pará (PA)	Cametá	10	122084750	30000750	24491000	3.74784e+06	166500	3.06987	0.136381
São Geraldo do Araguaia (PA)	Redenção	8	94633250	11014750	11014750	3.00246e+06	3.00246e+06	3.17274	3.17274
Rurópolis (PA)	Itaituba	17	85382000	9174750	9174750	2.88954e+06	2.88954e+06	3.38425	3.38425
Santa Maria das Barreiras (PA)	Conceição do Araguaia	11	74343250	16549250	16549250	2.53809e+06	2.53809e+06	3.41401	3.41401
Melgaço (PA)	Portel	4	43695750	4893750	2593750	1495000	0	3.42139	0
Pacajá (PA)	Altamira	18	130493000	13997750	13889750	4.63199e+06	4.56179e+06	3.54961	3.49581
Magalhães Barata (PA)	Salgado	10	16273000	1770750	1445750	587288	376038	3.60897	2.31081
São João do Araguaia (PA)	Marabá	11	29077750	3733250	3233250	1050225	725225	3.61178	2.49409
Ulianópolis (PA)	Paragominas	13	326192750	78701250	78581250	11997525	11919525	3.67805	3.65414
Floresta do Araguaia (PA)	Conceição do Araguaia	8	78771000	82963500	82963500	3149725	3149725	3.99858	3.99858
Paragominas (PA)	Paragominas	15	666486500	139920250	139729500	26789425	2.66654e+07	4.0195	4.0009
Novo Repartimento (PA)	Tucuruí	11	205611000	49366500	48155000	8.78824e+06	8.00076e+06	4.27421	3.89121
Tucumã (PA)	São Felix do Xingu	8	179103750	10654250	10632250	8.74004e+06	8.72574e+06	4.87987	4.87189
Barcarena (PA)	Belém	16	1253249250	101121500	4288000	63780375	838600	5.0892	0.0669141
Cumaru do Norte (PA)	São Felix do Xingu	14	66787750	16665000	16665000	3.45429e+06	3.45429e+06	5.17204	5.17204
Limoeiro do Ajuru (PA)	Cametá	10	95909500	8075500	494500	4.9772e+06	49550	5.18948	0.0516633
ToméAçu (PA)	Tomé-Açu	14	160653250	46960000	43517500	8.92114e+06	6.68351e+06	5.55304	4.16021
Capitão Poço (PA)	Guamá	14	119892500	44513250	44330000	7013125	6.89401e+06	5.84951	5.75016
Cachoeira do Arari (PA)	Arari	5	42098000	10383500	3823500	2464475	1925	5.85414	0.00457266
Concórdia do Pará (PA)	Tomé-Açu	13	65525000	26976750	23011000	3982625	1.40489e+06	6.07802	2.14405
Santana do Araguaia (PA)	Conceição do Araguaia	10	190338500	52888000	52888000	11834250	11834250	6.21748	6.21748
Senador José Porfírio (PA)	Altamira	13	29755500	6125000	6125000	2.00559e+06	2.00559e+06	6.74022	6.74022
Ponta de Pedras (PA)	Arari	6	51595500	5385750	122250	3478875	57600	6.74259	0.111638
Portel (PA)	Portel	4	173761000	37688000	19125500	12084250	18625	6.95452	0.0107187
Rondon do Pará (PA)	Paragominas	9	129396000	40386750	40386750	9613900	9613900	7.42983	7.42983
Acará (PA)	Tomé-Açu	13	197104000	74089750	54402250	1.56053e+07	2.80844e+06	7.9173	1.42485
Cametá (PA)	Cametá	14	284132750	55279000	28987000	22626475	5.53667e+06	7.96335	1.94862
Belterra (PA)	Santarém	16	37859000	17437250	17367250	3.06774e+06	3.02224e+06	8.10306	7.98288
Anapu (PA)	Altamira	18	77400500	11145500	10560500	6.95261e+06	6.57236e+06	8.98265	8.49137
Mojuí dos Campos (PA)	Santarém	20	34328250	17408250	16928250	3.48799e+06	3.17599e+06	10.1607	9.25182
Dom Eliseu (PA)	Paragominas	17	164022000	92037500	91961250	18733275	1.86837e+07	11.4212	11.391
Bujaru (PA)	Castanhal	11	122488500	30928000	8248000	14905550	163550	12.1689	0.133523
Moju (PA)	Tomé-Açu	18	217053750	74713000	35713000	2.80257e+07	2.67569e+06	12.9119	1.23273
Inhangapi (PA)	Castanhal	13	27833000	9536250	4365000	3.76163e+06	400313	13.515	1.43827
Brasil Novo (PA)	Altamira	16	57163250	11527500	11497500	8.29436e+06	8.27486e+06	14.51	14.4758
Uruará (PA)	Altamira	17	125868750	30064500	30045000	2.01677e+07	2.01551e+07	16.0228	16.0128
São Sebastião da Boa Vista (PA)	Furos de Breves	2	44696500	13019000	19000	8450000	0	18.9053	0
Placas (PA)	Santarém	15	65144500	27122000	27122000	1.35427e+07	1.35427e+07	20.7888	20.7888
Muaná (PA)	Arari	7	58894000	21906500	120750	1.41703e+07	9600	24.0607	0.0163005
Abaetetuba (PA)	Cametá	18	312313750	168501250	4701250	106839000	369000	34.2089	0.11815
Medicilândia (PA)	Altamira	18	141450000	86838500	86558500	7.21074e+07	7.19254e+07	50.9773	50.8486
IgarapéMiri (PA)	Cametá	14	91838500	460555250	2192750	298143775	208150	324.639	0.226648
Afuá (PA)	Furos de Breves	2	78997750	283000	283000	0	0	0	0
Ananindeua (PA)	Belém	1	1677722500	54000	54000	0	0	0	0
Chaves (PA)	Arari	1	44484750	70750	70750	0	0	0	0
Santa Cruz do Arari (PA)	Arari	0	15783750	0	0	0	0	0	0
Sapucaia (PA)	Redenção	3	24162500	796000	796000	0	0	0	0
